# Supplementary material for: A signature of tumor DNA repair genes associated with the prognosis of surgically-resected lung adenocarcinoma
Source: PeerJ. 2020 Nov 26;8:e10418. doi: 10.7717/peerj.10418 (PMC7700735; doi:10.7717/peerj.10418)
Supplement: Supplemental Information 1 [file peerj-08-10418-s001.xls]

AATF
ABL1
ACTR5
AKT1
ALKBH1
ALKBH2
ALKBH3
AP5S1
AP5Z1
APEX1
APEX2
APITD1
APLF
APTX
ASCC3
ASF1A
ASTE1
ATF2
ATM
ATMIN
ATR
ATRIP
ATRX
ATXN3
AXIN2
BABAM1
BAP1
BARD1
BAX
BAZ1B
BCCIP
BLM
BRAP
BRCA1
BRCA2
BRCC3
BRE
BRIP1
BTG2
BUB1
BUB1B
C11orf30
C17orf70
C19orf40
CASP3
CCNA1
CCNA2
CCNB1
CCND1
CCNE1
CCNH
CCNO
CDC14B
CDC25A
CDC25B
CDC25C
CDC45
CDC6
CDH13
CDK1
CDK2
CDK4
CDK7
CDKN1A
CDKN1B
CDKN2A
CDKN2D
CEBPG
CEP164
CEP170
CETN2
CHAF1A
CHAF1B
CHD1L
CHD4
CHEK1
CHEK2
CHRNA4
CIB1
CINP
CLSPN
COPS5
CRB2
CREB1
CREBBP
CRY1
CRY2
CSNK1D
CSNK1E
CUL4A
CUL4B
CYP19A1
CYP1A1
DAPK1
DBF4
DCLRE1A
DCLRE1B
DCLRE1C
DDB1
DDB2
DDR1
DDX1
DEK
DHX9
DMAP1
DMC1
DNA2
DOT1L
DTL
DTX3L
DUSP3
DYRK2
E2F1
E2F2
E2F4
E2F6
EEPD1
EGFR
EME1
EME2
ENDOV
EP300
EPC2
ERBB2
ERCC1
ERCC2
ERCC3
ERCC4
ERCC5
ERCC6
ERCC6L2
ERCC8
ESCO1
ESCO2
ESR1
ETS1
EXO1
EXO5
EYA1
EYA2
EYA3
EYA4
FAM175A
FAN1
FANCA
FANCB
FANCC
FANCD2
FANCE
FANCF
FANCG
FANCI
FANCL
FANCM
FBXO18
FBXO6
FEN1
FGF10
FHIT
FIGN
FIGNL1
FOS
FOXM1
FTO
FZR1
GADD45A
GADD45G
GEN1
GPS1
GSTP1
GTF2H1
GTF2H2
GTF2H2C
GTF2H3
GTF2H4
GTF2H5
H2AFX
HDAC1
HDAC2
HELQ
HERC2
HIC1
HINFP
HIST3H2A
HMGB1
HMGB2
HUS1
HUS1B
HUWE1
IFI16
IGF1
IGHMBP2
IKBKG
INIP
INO80
INO80D
INO80E
INTS3
IRS1
JMY
JUN
KAT5
KDM2A
KIAA0101
KIAA0430
KIAA2022
KIF22
KIN
KPNA2
LIG1
LIG3
LIG4
MAD2L2
MBD4
MC1R
MCM9
MCPH1
MDC1
MDM2
MDM4
MED17
MEIOB
MEN1
MGME1
MGMT
MLH1
MLH3
MMS19
MMS22L
MNAT1
MORF4L1
MORF4L2
MPG
MRE11A
MSH2
MSH3
MSH4
MSH5
MSH6
MTA1
MUM1
MUS81
MUTYH
MYC
NABP1
NABP2
NBN
NCOA6
NEIL1
NEIL2
NEIL3
NEK1
NEK11
NFKB1
NHEJ1
NINL
NME1
NONO
NSMCE1
NSMCE2
NTHL1
NUDT1
OGG1
OTUB1
PALB2
PAPD7
PARG
PARP1
PARP2
PARP3
PARP4
PARP9
PARPBP
PCNA
PLK1
PLK3
PMS1
PMS2
PNKP
POLA1
POLB
POLD1
POLD2
POLD3
POLD4
POLDIP3
POLE
POLE2
POLE3
POLE4
POLG
POLG2
POLH
POLI
POLK
POLL
POLM
POLN
POLQ
POLR2A
POLR2B
POLR2C
POLR2D
POLR2E
POLR2F
POLR2G
POLR2H
POLR2I
POLR2J
POLR2K
POLR2L
PPM1D
PPP1CA
PPP2R2A
PPP2R5A
PPP2R5B
PPP2R5C
PPP2R5D
PPP2R5E
PPP4C
PPP4R2
PRKDC
PRMT6
PRPF19
PSMD3
PTTG1
RAD1
RAD17
RAD18
RAD21
RAD23A
RAD23B
RAD50
RAD51
RAD51AP1
RAD51B
RAD51C
RAD51D
RAD52
RAD54B
RAD54L
RAD9A
RAD9B
RASSF1
RB1
RBBP4
RBBP7
RBBP8
RBM14
RBX1
RDM1
REC8
RECQL
RECQL4
RECQL5
RELA
REV1
REV3L
RFC1
RFC2
RFC3
RFC4
RFC5
RFWD2
RFWD3
RHNO1
RNASEH2A
RNF168
RNF169
RNF8
RPA1
RPA2
RPA3
RPA4
RPAIN
RPS27A
RPS27L
RPS3
RRM2B
RTEL1
RUVBL1
RUVBL2
SETD2
SETMAR
SETX
SFPQ
SFR1
SHFM1
SHPRH
SIRT1
SIRT6
SLC30A9
SLX1A
SLX4
SMAD2
SMAD3
SMAD4
SMAD7
SMARCA1
SMARCA2
SMARCA4
SMARCA5
SMARCAD1
SMARCB1
SMARCC2
SMARCD1
SMARCD2
SMC1A
SMC2
SMC3
SMC4
SMC5
SMC6
SMG1
SMUG1
SMURF2
SOD1
SP1
SPATA22
SPIDR
SPO11
SPP1
SPRTN
SSRP1
STAT1
STRA13
SUMO1
SUPT16H
SWI5
SWSAP1
SYCP1
TAOK1
TAOK2
TAOK3
TCEA1
TDG
TDP1
TDP2
TELO2
TERF1
TERF2
TERF2IP
TEX12
TEX15
TICRR
TMEM161A
TNP1
TONSL
TOP1
TOP2A
TOP3A
TOPBP1
TP53
TP53BP1
TP73
TREX1
TREX2
TRIP12
TRIP13
TTC5
TWIST1
TYMS
UBA1
UBA52
UBB
UBC
UBE2A
UBE2B
UBE2D3
UBE2I
UBE2N
UBE2NL
UBE2T
UBE2U
UBE2V2
UBE4B
UHRF1
UIMC1
UNG
UPF1
USP1
USP28
USP3
USP47
USP7
UVRAG
UVSSA
VCP
WDR16
WDR33
WDR48
WEE1
WHSC1
WRN
WRNIP1
WWP1
WWP2
XAB2
XPA
XPC
XRCC1
XRCC2
XRCC3
XRCC4
XRCC5
XRCC6
XRCC6BP1
YY1
ZBTB32
ZFYVE26
ZNF350
ZRANB3
ZSWIM7
