# Supplementary material for: A signature of tumor DNA repair genes associated with the prognosis of surgically-resected lung adenocarcinoma
Source: PeerJ. 2020 Nov 26;8:e10418. doi: 10.7717/peerj.10418 (PMC7700735; doi:10.7717/peerj.10418)
Supplement: Supplemental Information 2 [file peerj-08-10418-s002.xis]

A0_Samples	A18_Sex	A1_OS	A22_histological_type	A23_Tumor_tissue_site	A2_Event	A3_T	A4_N	A5_M	A6_Stage	A9_Cancer_Status	additional_studies	age_at_initial_pathologic_diagnosis	performance_status_scale_timing
TCGA-78-7149	MALE	3940	Lung Adenocarcinoma Mixed Subtype	Lung	Alive	T4	N0	M0	Stage IIIB	Not Available		71	Preoperative
TCGA-78-7158	FEMALE	179	Lung Adenocarcinoma Mixed Subtype	Lung	Dead	T4	N2	M0	Stage IIIB	WITH TUMOR		59	Preoperative
TCGA-62-A46O	FEMALE	1454	Lung Adenocarcinoma- Not Otherwise Specified (NOS)	Lung	Dead	T2	N0	M0	Stage IB	WITH TUMOR		65	Preoperative
TCGA-L4-A4E5	FEMALE	578	Lung Adenocarcinoma- Not Otherwise Specified (NOS)	Lung	Alive	T1	N0	M0	Stage I	TUMOR FREE		48	Preoperative
TCGA-78-7540	FEMALE	1197	Lung Bronchioloalveolar Carcinoma Mucinous	Lung	Dead	T2	N0	M0	Stage IB	Not Available		66	Preoperative
TCGA-78-7152	MALE	1215	Lung Adenocarcinoma Mixed Subtype	Lung	Dead	T2	N0	M0	Stage IB	WITH TUMOR		65	Preoperative
TCGA-86-8671	FEMALE	839	Lung Papillary Adenocarcinoma	Lung	Alive	T2b	N1	M0	Stage IIB	WITH TUMOR		72	Preoperative
TCGA-95-7039	FEMALE	1272	Lung Adenocarcinoma- Not Otherwise Specified (NOS)	Lung	Alive	T3	N0	MX	Stage IIB	TUMOR FREE		54	Preoperative
TCGA-35-5375	MALE	264	Lung Adenocarcinoma- Not Otherwise Specified (NOS)	Lung	Alive	T2	N2	M0	Stage IIIA	TUMOR FREE		61	Post-Adjuvant Therapy
TCGA-62-8402	FEMALE	1498	Lung Adenocarcinoma Mixed Subtype	Lung	Dead	T2	N2	M0	Stage IIIA	WITH TUMOR		73	Preoperative
TCGA-44-2656	MALE	1429	Lung Adenocarcinoma- Not Otherwise Specified (NOS)	Lung	Alive	T2	N0	M0	Stage IB	TUMOR FREE		59	Pre-Adjuvant Therapy
TCGA-73-4662	FEMALE	2515	Lung Adenocarcinoma- Not Otherwise Specified (NOS)	Lung	Alive	T1	N0	M0	Stage IA	TUMOR FREE		65	Preoperative
TCGA-91-6828	MALE	323	Lung Adenocarcinoma- Not Otherwise Specified (NOS)	Lung	Alive	T1a	N0	M0	Stage IA	Not Available		70	Preoperative
TCGA-78-8648	FEMALE	1209	Lung Adenocarcinoma- Not Otherwise Specified (NOS)	Lung	Dead	T3	N0	M0	Stage IIB	Unknown		58	Preoperative
TCGA-75-7025	MALE	3305	Lung Adenocarcinoma- Not Otherwise Specified (NOS)	Lung	Alive	T2	N0	M0	Stage IB	TUMOR FREE		Not Available	Preoperative
TCGA-49-AARO	FEMALE	3759	Lung Papillary Adenocarcinoma	Lung	Alive	T1a	N0	MX	Stage IA	WITH TUMOR		39	Preoperative
TCGA-97-8176	MALE	468	Lung Acinar Adenocarcinoma	Lung	Dead	T3	N1	M0	Stage IIIA	TUMOR FREE		63	Preoperative
TCGA-62-8398	MALE	444	Lung Adenocarcinoma Mixed Subtype	Lung	Dead	T2	N2	M0	Stage IIIA	TUMOR FREE		55	Preoperative
TCGA-86-A4P7	FEMALE	415	Lung Adenocarcinoma- Not Otherwise Specified (NOS)	Lung	Alive	T2a	N0	M0	Stage IB	TUMOR FREE		63	Preoperative
TCGA-91-8496	FEMALE	505	Lung Bronchioloalveolar Carcinoma Nonmucinous	Lung	Alive	T2a	NX	MX	Stage IB	Unknown		63	Preoperative
TCGA-78-7633	MALE	1528	Lung Adenocarcinoma Mixed Subtype	Lung	Dead	T2	N0	M0	Stage IB	Not Available		67	Preoperative
TCGA-97-A4LX	MALE	614	Lung Adenocarcinoma Mixed Subtype	Lung	Alive	T2a	N0	M0	Stage IB	Unknown		81	Preoperative
TCGA-44-7660	MALE	592	Lung Adenocarcinoma- Not Otherwise Specified (NOS)	Lung	Alive	T2	N0	MX	Stage IB	TUMOR FREE		72	Pre-Adjuvant Therapy
TCGA-62-A46S	MALE	1653	Lung Papillary Adenocarcinoma	Lung	Dead	T2	N0	M0	Stage IB	WITH TUMOR		73	Preoperative
TCGA-78-7153	FEMALE	3635	Lung Adenocarcinoma Mixed Subtype	Lung	Alive	T2	N0	M0	Stage IB	Not Available		65	Preoperative
TCGA-78-7220	FEMALE	807	Lung Adenocarcinoma Mixed Subtype	Lung	Dead	T2	N2	M0	Stage IIIA	WITH TUMOR		53	Preoperative
TCGA-91-6849	FEMALE	35	Lung Adenocarcinoma- Not Otherwise Specified (NOS)	Lung	Alive	T2	N2	MX	Stage IIIA	Not Available		75	Preoperative
TCGA-97-A4M6	FEMALE	568	Lung Adenocarcinoma Mixed Subtype	Lung	Alive	T1a	N0	M0	Stage IA	Unknown		45	Preoperative
TCGA-62-8395	FEMALE	1216	Lung Adenocarcinoma Mixed Subtype	Lung	Alive	T3	N0	M0	Stage IIB	WITH TUMOR		80	Preoperative
TCGA-44-A47B	MALE	287	Lung Adenocarcinoma- Not Otherwise Specified (NOS)	Lung	Alive	T2a	N0	M0	Stage IB	TUMOR FREE		79	Preoperative
TCGA-93-8067	MALE	186	Lung Adenocarcinoma- Not Otherwise Specified (NOS)	Lung	Alive	T2a	N0	MX	Stage IB	TUMOR FREE		77	Preoperative
TCGA-MP-A4TA	FEMALE	950	Lung Adenocarcinoma- Not Otherwise Specified (NOS)	Lung	Dead	T1	N0	M0	Stage IA	WITH TUMOR		75	Pre-Adjuvant Therapy
TCGA-97-8171	MALE	568	Lung Papillary Adenocarcinoma	Lung	Alive	T2a	N2	M1a	Stage IV	WITH TUMOR		81	Preoperative
TCGA-78-7147	FEMALE	586	Lung Adenocarcinoma- Not Otherwise Specified (NOS)	Lung	Dead	T2	N1	M0	Stage IIB	WITH TUMOR		67	Preoperative
TCGA-49-AARR	MALE	4992	Lung Adenocarcinoma- Not Otherwise Specified (NOS)	Lung	Alive	T1	N0	MX	Stage IA	TUMOR FREE		68	Preoperative
TCGA-55-8205	FEMALE	599	Lung Adenocarcinoma- Not Otherwise Specified (NOS)	Lung	Alive	T2b	N0	M0	Stage IIA	TUMOR FREE		76	Preoperative
TCGA-55-8089	MALE	702	Lung Adenocarcinoma- Not Otherwise Specified (NOS)	Lung	Dead	T1a	N0	M0	Stage IA	TUMOR FREE		56	Preoperative
TCGA-73-4668	FEMALE	467	Lung Micropapillary Adenocarcinoma	Lung	Alive	T2	N1	M0	Stage IIB	WITH TUMOR		66	Preoperative
TCGA-49-4507	FEMALE	268	Lung Adenocarcinoma- Not Otherwise Specified (NOS)	Lung	Dead	T3	N1	M0	Stage IIIA	WITH TUMOR		73	Preoperative
TCGA-78-7154	MALE	593	Lung Adenocarcinoma- Not Otherwise Specified (NOS)	Lung	Dead	T3	N2	M0	Stage IIIA	Not Available		72	Preoperative
TCGA-MN-A4N5	MALE	84	Lung Adenocarcinoma- Not Otherwise Specified (NOS)	Lung	Alive	T1a	N0	M0	Stage IA	Unknown		63	Preoperative
TCGA-MP-A4SY	MALE	1501	Lung Adenocarcinoma- Not Otherwise Specified (NOS)	Lung	Dead	T2	N1	M0	Stage IIB	TUMOR FREE		61	Pre-Adjuvant Therapy
TCGA-62-A472	MALE	910	Lung Adenocarcinoma- Not Otherwise Specified (NOS)	Lung	Alive	T3	N0	M0	Stage IIB	WITH TUMOR		70	Preoperative
TCGA-97-A4M2	MALE	624	Lung Adenocarcinoma Mixed Subtype	Lung	Alive	T1a	N0	M0	Stage IA	TUMOR FREE		66	Preoperative
TCGA-97-A4M0	FEMALE	652	Lung Adenocarcinoma Mixed Subtype	Lung	Alive	T2a	N0	M0	Stage IB	Unknown		60	Preoperative
TCGA-44-2657	FEMALE	1351	Lung Adenocarcinoma- Not Otherwise Specified (NOS)	Lung	Alive	T2	NX	M0	Stage IB	TUMOR FREE		74	Pre-Adjuvant Therapy
TCGA-97-7554	FEMALE	775	Lung Papillary Adenocarcinoma	Lung	Alive	T2a	N2	M0	Stage IIIA	TUMOR FREE		83	Preoperative
TCGA-78-7155	MALE	1171	Lung Adenocarcinoma- Not Otherwise Specified (NOS)	Lung	Dead	T2	N0	M0	Stage IB	Not Available		68	Preoperative
TCGA-55-7573	FEMALE	487	Lung Adenocarcinoma- Not Otherwise Specified (NOS)	Lung	Alive	T1b	N0	MX	Stage IA	TUMOR FREE		72	Preoperative
TCGA-55-A490	MALE	99	Lung Adenocarcinoma- Not Otherwise Specified (NOS)	Lung	Dead	T2b	N0	MX	Stage IIA	TUMOR FREE		78	Preoperative
TCGA-80-5608	FEMALE	2832	Lung Adenocarcinoma- Not Otherwise Specified (NOS)	Lung	Alive	T1	N0	M0	Stage IA	TUMOR FREE		Not Available	Preoperative
TCGA-99-8028	FEMALE	1118	Lung Adenocarcinoma- Not Otherwise Specified (NOS)	Lung	Alive	T1a	N0	M0	Stage IA	TUMOR FREE		50	Preoperative
TCGA-L9-A7SV	MALE	565	Lung Adenocarcinoma- Not Otherwise Specified (NOS)	Lung	Alive	T2a	N1	M0	Stage IIA	TUMOR FREE		69	Preoperative
TCGA-62-8397	FEMALE	1289	Lung Adenocarcinoma Mixed Subtype	Lung	Alive	T3	N0	M0	Stage IIB	TUMOR FREE		70	Preoperative
TCGA-69-8253	FEMALE	426	Lung Adenocarcinoma Mixed Subtype	Lung	Alive	T1a	N1	MX	Stage IIA	Unknown		59	Pre-Adjuvant Therapy
TCGA-73-4676	MALE	281	Lung Adenocarcinoma- Not Otherwise Specified (NOS)	Lung	Dead	T2a	N1	M0	Stage IIA	TUMOR FREE		45	Preoperative
TCGA-69-A59K	FEMALE	591	Lung Adenocarcinoma Mixed Subtype	Lung	Alive	T3	N0	M0	Stage IIB	TUMOR FREE		60	Pre-Adjuvant Therapy
TCGA-86-8279	MALE	949	Lung Adenocarcinoma- Not Otherwise Specified (NOS)	Lung	Alive	T2a	N1	M0	Stage IIA	TUMOR FREE		46	Preoperative
TCGA-62-A46R	FEMALE	1725	Lung Adenocarcinoma Mixed Subtype	Lung	Dead	T2	N0	M0	Stage IB	TUMOR FREE		54	Preoperative
TCGA-49-AAQV	FEMALE	677	Lung Adenocarcinoma Mixed Subtype	Lung	Dead	T1	N1	MX	Stage II	TUMOR FREE		63	Preoperative
TCGA-78-8640	MALE	7062	Lung Adenocarcinoma- Not Otherwise Specified (NOS)	Lung	Alive	T1	N1	M0	Stage IIA	TUMOR FREE		59	Preoperative
TCGA-55-7910	FEMALE	1040	Lung Adenocarcinoma- Not Otherwise Specified (NOS)	Lung	Alive	T2b	N0	M0	Stage IIA	WITH TUMOR		50	Preoperative
TCGA-53-7624	FEMALE	1043	Lung Adenocarcinoma- Not Otherwise Specified (NOS)	Lung	Dead	T2	N0	M1	Stage IV	WITH TUMOR		40	Post-Adjuvant Therapy
TCGA-44-8119	MALE	285	Lung Adenocarcinoma- Not Otherwise Specified (NOS)	Lung	Alive	T3	N0	M0	Stage IIB	TUMOR FREE		73	Preoperative
TCGA-49-AARN	FEMALE	1135	Lung Adenocarcinoma- Not Otherwise Specified (NOS)	Lung	Dead	T1	N0	MX	Stage IA	Unknown		56	Preoperative
TCGA-86-8075	FEMALE	694	Lung Adenocarcinoma- Not Otherwise Specified (NOS)	Lung	Dead	T2	N0	M0	Stage IB	TUMOR FREE		66	Preoperative
TCGA-44-8117	FEMALE	385	Lung Adenocarcinoma- Not Otherwise Specified (NOS)	Lung	Alive	T2a	N0	M0	Stage IB	TUMOR FREE		54	Pre-Adjuvant Therapy
TCGA-78-7143	FEMALE	4961	Lung Bronchioloalveolar Carcinoma Nonmucinous	Lung	Dead	T2	N0	M0	Stage IB	Discrepancy		62	Preoperative
TCGA-MP-A5C7	FEMALE	2248	Lung Adenocarcinoma- Not Otherwise Specified (NOS)	Lung	Alive	T2	N0	M0	Stage IB	TUMOR FREE		76	Pre-Adjuvant Therapy
TCGA-73-A9RS	MALE	340	Lung Adenocarcinoma- Not Otherwise Specified (NOS)	Lung	Dead	T3	N0	M0	Stage IIB	WITH TUMOR		41	Preoperative
TCGA-MP-A4T8	MALE	161	Lung Adenocarcinoma- Not Otherwise Specified (NOS)	Lung	Dead	T2	N2	M0	Stage IIIA	Unknown		68	Pre-Adjuvant Therapy
TCGA-62-A46P	MALE	594	Lung Adenocarcinoma Mixed Subtype	Lung	Dead	T2	N0	M0	Stage IB	TUMOR FREE		65	Preoperative
TCGA-75-6214	FEMALE	1115	Lung Adenocarcinoma- Not Otherwise Specified (NOS)	Lung	Dead	T2	N2	M0	Stage IIIA	WITH TUMOR		Not Available	Preoperative
TCGA-97-A4M1	FEMALE	601	Lung Adenocarcinoma Mixed Subtype	Lung	Alive	T1a	N0	M0	Stage IA	Unknown		52	Preoperative
TCGA-64-5779	MALE	864	Lung Acinar Adenocarcinoma	Lung	Alive	T2	N2	M0	Stage IIIA	TUMOR FREE		61	Post-Adjuvant Therapy
TCGA-95-7562	MALE	87	Lung Adenocarcinoma- Not Otherwise Specified (NOS)	Lung	Dead	T2a	N1	M0	Stage IIA	TUMOR FREE		71	Post-Adjuvant Therapy
TCGA-71-8520	FEMALE	210	Lung Adenocarcinoma- Not Otherwise Specified (NOS)	Lung	Dead	T2	N0	M0	Stage IB	TUMOR FREE		60	Preoperative
TCGA-MP-A4TD	MALE	307	Lung Adenocarcinoma- Not Otherwise Specified (NOS)	Lung	Dead	T2	N2	M0	Stage IIIA	Unknown		71	Post-Adjuvant Therapy
TCGA-97-7937	MALE	564	Lung Micropapillary Adenocarcinoma	Lung	Alive	T2a	N0	MX	Stage IB	Not Available		65	Preoperative
TCGA-44-8120	MALE	260	Lung Adenocarcinoma- Not Otherwise Specified (NOS)	Lung	Alive	T2a	N0	M0	Stage IB	TUMOR FREE		58	Preoperative
TCGA-86-7954	FEMALE	605	Lung Bronchioloalveolar Carcinoma Nonmucinous	Lung	Alive	T2	N0	M0	Stage IB	TUMOR FREE		68	Preoperative
TCGA-64-5781	FEMALE	1559	Lung Adenocarcinoma Mixed Subtype	Lung	Alive	T2	N0	M0	Stage IB	TUMOR FREE		55	Post-Adjuvant Therapy
TCGA-78-7146	FEMALE	173	Lung Adenocarcinoma Mixed Subtype	Lung	Dead	T2	N2	M0	Stage IIIA	Not Available		71	Preoperative
TCGA-78-7150	MALE	666	Lung Adenocarcinoma- Not Otherwise Specified (NOS)	Lung	Dead	T2	N1	M0	Stage IIB	WITH TUMOR		59	Preoperative
TCGA-49-AAR4	MALE	879	Lung Adenocarcinoma- Not Otherwise Specified (NOS)	Lung	Dead	T2	N2	MX	Stage IIIA	WITH TUMOR		51	Preoperative
TCGA-83-5908	FEMALE	824	Lung Adenocarcinoma- Not Otherwise Specified (NOS)	Lung	Alive	T1	N0	M0	Stage IA	TUMOR FREE		59	Preoperative
TCGA-73-4675	MALE	922	Lung Adenocarcinoma- Not Otherwise Specified (NOS)	Lung	Dead	T3	N1	M0	Stage IIIA	TUMOR FREE		59	Pre-Adjuvant Therapy
TCGA-49-AAR9	MALE	260	Lung Adenocarcinoma- Not Otherwise Specified (NOS)	Lung	Dead	T3	N0	MX	Stage IIB	WITH TUMOR		61	Preoperative
TCGA-53-7626	FEMALE	929	Lung Adenocarcinoma- Not Otherwise Specified (NOS)	Lung	Dead	T1	N1	M0	Stage IIA	WITH TUMOR		76	Post-Adjuvant Therapy
TCGA-78-8660	MALE	321	Lung Adenocarcinoma- Not Otherwise Specified (NOS)	Lung	Dead	T2	N1	M0	Stage IIB	WITH TUMOR		69	Preoperative
TCGA-78-7162	MALE	3169	Lung Adenocarcinoma Mixed Subtype	Lung	Dead	T1	N0	M0	Stage IA	Not Available		75	Preoperative
TCGA-62-A470	MALE	1194	Lung Acinar Adenocarcinoma	Lung	Dead	T2	N0	M0	Stage IB	WITH TUMOR		84	Preoperative
TCGA-97-8172	FEMALE	545	Lung Acinar Adenocarcinoma	Lung	Alive	T2a	N0	M0	Stage IB	TUMOR FREE		75	Preoperative
TCGA-99-AA5R	FEMALE	658	Lung Adenocarcinoma- Not Otherwise Specified (NOS)	Lung	Alive	T1a	N0	M0	Stage IA	TUMOR FREE		70	Preoperative
TCGA-MN-A4N1	MALE	827	Lung Adenocarcinoma- Not Otherwise Specified (NOS)	Lung	Alive	T2a	N1	M0	Stage IIA	Unknown		60	Preoperative
TCGA-86-8358	MALE	653	Lung Adenocarcinoma- Not Otherwise Specified (NOS)	Lung	Alive	T2a	N0	M0	Stage IB	TUMOR FREE		44	Preoperative
TCGA-78-7536	MALE	244	Lung Adenocarcinoma- Not Otherwise Specified (NOS)	Lung	Dead	T2	N2	M0	Stage IIIA	WITH TUMOR		69	Preoperative
TCGA-99-8032	MALE	44	Lung Adenocarcinoma- Not Otherwise Specified (NOS)	Lung	Alive	T1a	N0	M0	Stage IA	TUMOR FREE		61	Preoperative
TCGA-67-6215	FEMALE	174	Lung Adenocarcinoma- Not Otherwise Specified (NOS)	Lung	Alive	T2a	N0	M0	Stage IB	TUMOR FREE		52	Post-Adjuvant Therapy
TCGA-55-8208	FEMALE	674	Lung Adenocarcinoma- Not Otherwise Specified (NOS)	Lung	Alive	T1b	N0	M0	Stage IA	TUMOR FREE		73	Preoperative
TCGA-93-A4JO	MALE	33	Lung Adenocarcinoma Mixed Subtype	Lung	Dead	T1a	N0	MX	Stage IA	TUMOR FREE		70	Preoperative
TCGA-78-7539	FEMALE	791	Lung Adenocarcinoma Mixed Subtype	Lung	Alive	T2b	N0	M0	Stage IIA	Not Available		75	Preoperative
TCGA-55-A494	FEMALE	481	Lung Adenocarcinoma- Not Otherwise Specified (NOS)	Lung	Alive	T2a	N0	MX	Stage IB	TUMOR FREE		61	Preoperative
TCGA-44-2665	FEMALE	1301	Lung Adenocarcinoma- Not Otherwise Specified (NOS)	Lung	Alive	T2	N1	M0	Stage IIB	TUMOR FREE		55	Pre-Adjuvant Therapy
TCGA-78-7163	MALE	7248	Lung Adenocarcinoma- Not Otherwise Specified (NOS)	Lung	Alive	T2	N0	M0	Stage IB	TUMOR FREE		60	Preoperative
TCGA-35-4123	MALE	182	Lung Adenocarcinoma- Not Otherwise Specified (NOS)	Lung	Alive	T1	N0	M0	Stage IA	TUMOR FREE		38	Preoperative
TCGA-49-AARQ	FEMALE	6732	Lung Adenocarcinoma- Not Otherwise Specified (NOS)	Lung	Alive	T2	N0	MX	Stage I	TUMOR FREE		41	Preoperative
TCGA-44-A4SU	FEMALE	409	Lung Adenocarcinoma- Not Otherwise Specified (NOS)	Lung	Dead	T1a	N0	MX	Stage IA	TUMOR FREE		67	Preoperative
TCGA-62-8394	FEMALE	139	Lung Adenocarcinoma Mixed Subtype	Lung	Dead	T4	N2	M0	Stage IIIB	TUMOR FREE		65	Preoperative
TCGA-86-A4JF	MALE	737	Lung Adenocarcinoma- Not Otherwise Specified (NOS)	Lung	Dead	T3	N0	M0	Stage IIB	TUMOR FREE		56	Preoperative
TCGA-78-7148	MALE	626	Lung Adenocarcinoma Mixed Subtype	Lung	Dead	T2	N1	M0	Stage IIB	Not Available		71	Preoperative
TCGA-78-8655	FEMALE	2360	Lung Adenocarcinoma Mixed Subtype	Lung	Alive	T1	N0	M0	Stage IA	Unknown		77	Preoperative
TCGA-49-4494	MALE	1081	Lung Adenocarcinoma- Not Otherwise Specified (NOS)	Lung	Dead	T3	N2	M0	Stage IIIA	WITH TUMOR		77	Pre-Adjuvant Therapy
TCGA-78-7145	FEMALE	826	Lung Adenocarcinoma- Not Otherwise Specified (NOS)	Lung	Dead	T4	N1	M1	Stage IV	WITH TUMOR		52	Preoperative
TCGA-97-8174	MALE	164	Lung Papillary Adenocarcinoma	Lung	Dead	T2b	N0	M0	Stage IIA	Not Available		67	Preoperative
TCGA-44-A47A	FEMALE	466	Lung Adenocarcinoma- Not Otherwise Specified (NOS)	Lung	Alive	T2a	N0	MX	Stage IB	TUMOR FREE		78	Preoperative
TCGA-44-A47G	FEMALE	351	Lung Adenocarcinoma- Not Otherwise Specified (NOS)	Lung	Alive	T1	N0	M0	Stage IA	TUMOR FREE		73	Preoperative
TCGA-55-7283	FEMALE	609	Lung Bronchioloalveolar Carcinoma Nonmucinous	Lung	Alive	T3	N2	MX	Stage IIIA	WITH TUMOR		76	Preoperative
TCGA-73-4666	FEMALE	800	Lung Adenocarcinoma- Not Otherwise Specified (NOS)	Lung	Alive	T1	N0	M1	Stage IV	TUMOR FREE		52	Preoperative
TCGA-L9-A444	FEMALE	307	Lung Adenocarcinoma- Not Otherwise Specified (NOS)	Lung	Alive	T1a	N0	MX	Stage IA	Not Available		60	Preoperative
TCGA-49-4510	FEMALE	896	Lung Adenocarcinoma- Not Otherwise Specified (NOS)	Lung	Dead	T2	N1	M0	Stage IIB	WITH TUMOR		51	Pre-Adjuvant Therapy
TCGA-97-8179	MALE	435	Lung Acinar Adenocarcinoma	Lung	Alive	T1a	N0	M0	Stage IA	TUMOR FREE		72	Preoperative
TCGA-44-A479	FEMALE	486	Lung Adenocarcinoma- Not Otherwise Specified (NOS)	Lung	Alive	T2	N0	MX	Stage IB	TUMOR FREE		73	Preoperative
TCGA-55-A48Z	FEMALE	651	Lung Adenocarcinoma Mixed Subtype	Lung	Alive	T1a	N3	MX	Stage IIIB	WITH TUMOR		60	Preoperative
TCGA-78-7166	MALE	258	Lung Adenocarcinoma- Not Otherwise Specified (NOS)	Lung	Dead	T2	N1	M0	Stage IIB	Not Available		84	Preoperative
TCGA-62-A471	MALE	1246	Lung Adenocarcinoma- Not Otherwise Specified (NOS)	Lung	Alive	T2b	N1	M0	Stage IIB	TUMOR FREE		64	Preoperative
TCGA-55-8511	FEMALE	552	Lung Adenocarcinoma- Not Otherwise Specified (NOS)	Lung	Alive	T2a	N0	MX	Stage IB	TUMOR FREE		73	Preoperative
TCGA-78-7535	MALE	949	Lung Adenocarcinoma- Not Otherwise Specified (NOS)	Lung	Dead	T2	N0	M0	Stage IB	WITH TUMOR		45	Preoperative
TCGA-44-6145	FEMALE	595	Lung Adenocarcinoma- Not Otherwise Specified (NOS)	Lung	Alive	T1	N0	M0	Stage IA	TUMOR FREE		62	Preoperative
TCGA-86-8668	FEMALE	423	Lung Bronchioloalveolar Carcinoma Mucinous	Lung	Alive	T1b	N0	M0	Stage IA	TUMOR FREE		61	Preoperative
TCGA-73-7498	FEMALE	1189	Lung Bronchioloalveolar Carcinoma Nonmucinous	Lung	Alive	T1b	N0	M0	Stage IA	TUMOR FREE		58	Preoperative
TCGA-86-7714	FEMALE	625	Lung Adenocarcinoma Mixed Subtype	Lung	Dead	T1b	N2	M0	Stage IIIA	WITH TUMOR		61	Preoperative
TCGA-44-6777	FEMALE	987	Lung Adenocarcinoma- Not Otherwise Specified (NOS)	Lung	Dead	T2	NX	MX	Stage IB	TUMOR FREE		85	Preoperative
TCGA-99-8025	FEMALE	1060	Lung Adenocarcinoma- Not Otherwise Specified (NOS)	Lung	Alive	T3	N2	M0	Stage IIIA	TUMOR FREE		72	Preoperative
TCGA-86-8076	MALE	993	Lung Papillary Adenocarcinoma	Lung	Alive	T1	N0	M0	Stage IA	TUMOR FREE		42	Preoperative
TCGA-55-A57B	FEMALE	546	Lung Adenocarcinoma Mixed Subtype	Lung	Alive	T1b	N0	M0	Stage IA	TUMOR FREE		80	Preoperative
TCGA-L9-A8F4	FEMALE	476	Lung Adenocarcinoma- Not Otherwise Specified (NOS)	Lung	Alive	T2a	N0	MX	Stage IB	TUMOR FREE		64	Preoperative
TCGA-44-7661	FEMALE	557	Lung Adenocarcinoma- Not Otherwise Specified (NOS)	Lung	Dead	T2a	N0	M0	Stage IB	TUMOR FREE		69	Preoperative
TCGA-35-4122	MALE	225	Lung Adenocarcinoma- Not Otherwise Specified (NOS)	Lung	Alive	T1	N0	M0	Stage IA	TUMOR FREE		69	Preoperative
TCGA-86-A4D0	MALE	116	Lung Adenocarcinoma- Not Otherwise Specified (NOS)	Lung	Dead	T2b	N0	M0	Stage IIA	TUMOR FREE		48	Preoperative
TCGA-69-7973	FEMALE	230	Lung Adenocarcinoma Mixed Subtype	Lung	Alive	T2a	N0	M0	Stage IB	TUMOR FREE		42	Pre-Adjuvant Therapy
TCGA-97-8177	FEMALE	499	Lung Adenocarcinoma Mixed Subtype	Lung	Alive	T2a	N0	M0	Stage IB	TUMOR FREE		59	Preoperative
TCGA-44-2655	FEMALE	1324	Lung Adenocarcinoma- Not Otherwise Specified (NOS)	Lung	Alive	T1	N0	M0	Stage IA	TUMOR FREE		65	Pre-Adjuvant Therapy
TCGA-49-4506	FEMALE	999	Lung Adenocarcinoma- Not Otherwise Specified (NOS)	Lung	Dead	T2	N1	M0	Stage IIB	Discrepancy		68	Pre-Adjuvant Therapy
TCGA-64-1679	FEMALE	2488	Lung Adenocarcinoma- Not Otherwise Specified (NOS)	Lung	Alive	T1	N2	M0	Stage IIIA	TUMOR FREE		58	Post-Adjuvant Therapy
TCGA-MN-A4N4	MALE	1175	Lung Adenocarcinoma- Not Otherwise Specified (NOS)	Lung	Alive	T1b	N0	M0	Stage IA	Unknown		57	Preoperative
TCGA-44-A4SS	MALE	415	Lung Adenocarcinoma- Not Otherwise Specified (NOS)	Lung	Alive	T1b	N0	M0	Stage IA	TUMOR FREE		73	Preoperative
TCGA-44-2661	FEMALE	1159	Lung Adenocarcinoma- Not Otherwise Specified (NOS)	Lung	Alive	T1	N0	M0	Stage IA	TUMOR FREE		69	Pre-Adjuvant Therapy
TCGA-86-8281	MALE	0	Lung Adenocarcinoma- Not Otherwise Specified (NOS)	Lung	Alive	T1	NX	M0	Stage IA	TUMOR FREE		75	Preoperative
TCGA-4B-A93V	FEMALE	300	Lung Adenocarcinoma Mixed Subtype	Lung	Dead	T1b	N0	M0	Stage IA	WITH TUMOR		52	Preoperative
TCGA-78-7160	MALE	697	Lung Adenocarcinoma Mixed Subtype	Lung	Dead	T4	N2	M1	Stage IV	Not Available		61	Preoperative
TCGA-93-7348	FEMALE	531	Lung Adenocarcinoma- Not Otherwise Specified (NOS)	Lung	Alive	T1a	N0	MX	Stage IA	TUMOR FREE		75	Preoperative
TCGA-86-8055	MALE	124	Lung Adenocarcinoma- Not Otherwise Specified (NOS)	Lung	Dead	T2a	N1	M0	Stage IIA	TUMOR FREE		79	Preoperative
TCGA-78-7159	FEMALE	1974	Lung Adenocarcinoma Mixed Subtype	Lung	Alive	T1	NX	M0	Stage IA	Not Available		60	Preoperative
TCGA-53-A4EZ	MALE	1071	Lung Acinar Adenocarcinoma	Lung	Alive	T2a	N1	MX	Stage IIA	TUMOR FREE		63	Preoperative
TCGA-69-8453	MALE	813	Mucinous (Colloid) Carcinoma	Lung	Alive	T3	N0	MX	Stage IIB	WITH TUMOR		77	Preoperative
TCGA-99-7458	FEMALE	747	Lung Bronchioloalveolar Carcinoma Nonmucinous	Lung	Alive	T4	N0	M0	Stage IIIA	TUMOR FREE		74	Preoperative
TCGA-49-4505	FEMALE	428	Lung Adenocarcinoma- Not Otherwise Specified (NOS)	Lung	Dead	T2	N1	M0	Stage IIB	WITH TUMOR		61	Pre-Adjuvant Therapy
TCGA-93-A4JN	MALE	718	Lung Acinar Adenocarcinoma	Lung	Alive	T2a	N0	M1a	Stage IV	WITH TUMOR		71	Preoperative
TCGA-78-7537	MALE	1622	Lung Adenocarcinoma Mixed Subtype	Lung	Dead	T2	N0	M0	Stage IB	Not Available		72	Preoperative
TCGA-49-AAR2	MALE	2224	Lung Acinar Adenocarcinoma	Lung	Alive	T2	N0	MX	Stage IB	TUMOR FREE		64	Preoperative
TCGA-55-8619	FEMALE	416	Mucinous (Colloid) Carcinoma	Lung	Alive	T3	N0	MX	Stage IIB	TUMOR FREE		72	Preoperative
TCGA-78-7167	MALE	2681	Lung Papillary Adenocarcinoma	Lung	Dead	T2	N0	M1	Stage IV	WITH TUMOR		77	Preoperative
TCGA-49-AAR0	MALE	4765	Lung Adenocarcinoma- Not Otherwise Specified (NOS)	Lung	Alive	T1	N0	MX	Stage IA	TUMOR FREE		57	Preoperative
TCGA-55-7914	FEMALE	187	Lung Adenocarcinoma- Not Otherwise Specified (NOS)	Lung	Dead	T1b	N1	MX	Stage IIA	WITH TUMOR		71	Preoperative
TCGA-86-8056	FEMALE	139	Lung Adenocarcinoma Mixed Subtype	Lung	Alive	T4	N0	M0	Stage IIIA	TUMOR FREE		63	Preoperative
TCGA-69-7974	FEMALE	184	Lung Adenocarcinoma Mixed Subtype	Lung	Alive	T2a	N2	MX	Stage IIIA	WITH TUMOR		54	Post-Adjuvant Therapy
TCGA-86-8359	MALE	444	Lung Adenocarcinoma- Not Otherwise Specified (NOS)	Lung	Dead	T3	N2	M0	Stage IIIA	TUMOR FREE		52	Preoperative
TCGA-49-4501	FEMALE	1421	Lung Adenocarcinoma- Not Otherwise Specified (NOS)	Lung	Dead	T2	N0	M0	Stage IB	WITH TUMOR		67	Preoperative
TCGA-78-7161	FEMALE	291	Lung Adenocarcinoma Mixed Subtype	Lung	Dead	T3	N0	M0	Stage IIB	WITH TUMOR		69	Preoperative
TCGA-55-8620	MALE	375	Lung Adenocarcinoma- Not Otherwise Specified (NOS)	Lung	Dead	T1a	N1	M1b	Stage IV	WITH TUMOR		60	Preoperative
TCGA-62-A46V	FEMALE	2199	Lung Adenocarcinoma Mixed Subtype	Lung	Alive	T2	N0	M0	Stage IB	TUMOR FREE		78	Preoperative
TCGA-99-8033	FEMALE	656	Lung Adenocarcinoma- Not Otherwise Specified (NOS)	Lung	Dead	TX	NX	M1	Stage IV	WITH TUMOR		74	Preoperative
TCGA-55-8096	FEMALE	719	Lung Adenocarcinoma- Not Otherwise Specified (NOS)	Lung	Dead	T2a	N0	MX	Stage IB	WITH TUMOR		67	Preoperative
TCGA-97-7941	FEMALE	484	Lung Acinar Adenocarcinoma	Lung	Alive	T1b	N0	MX	Stage IA	TUMOR FREE		72	Preoperative
TCGA-L9-A50W	MALE	442	Lung Adenocarcinoma Mixed Subtype	Lung	Dead	T1b	N1	MX	Stage IIA	TUMOR FREE		75	Preoperative
TCGA-86-8669	MALE	938	Lung Adenocarcinoma- Not Otherwise Specified (NOS)	Lung	Alive	T1b	N0	M0	Stage IA	TUMOR FREE		64	Preoperative
TCGA-97-A4M7	MALE	629	Lung Adenocarcinoma Mixed Subtype	Lung	Alive	T1b	N0	M0	Stage IA	TUMOR FREE		74	Preoperative
TCGA-55-8616	FEMALE	48	Lung Adenocarcinoma- Not Otherwise Specified (NOS)	Lung	Alive	T2a	N0	M0	Stage IB	TUMOR FREE		58	Preoperative
TCGA-MP-A4T4	FEMALE	2617	Lung Adenocarcinoma- Not Otherwise Specified (NOS)	Lung	Dead	T2	N1	M0	Stage IIB	Unknown		68	Preoperative
TCGA-L9-A443	FEMALE	193	Lung Adenocarcinoma- Not Otherwise Specified (NOS)	Lung	Dead	T1a	N0	MX	Stage IA	Not Available		63	Preoperative
TCGA-44-6148	MALE	704	Lung Mucinous Adenocarcinoma	Lung	Alive	T1b	N0	M0	Stage IA	TUMOR FREE		60	Preoperative
TCGA-80-5611	MALE	2595	Lung Solid Pattern Predominant Adenocarcinoma	Lung	Alive	T2	N0	M0	Stage IB	TUMOR FREE		Not Available	Preoperative
TCGA-62-8399	MALE	2696	Lung Papillary Adenocarcinoma	Lung	Alive	T2	N2	M0	Stage IIIA	TUMOR FREE		62	Preoperative
TCGA-55-7725	FEMALE	442	Lung Adenocarcinoma- Not Otherwise Specified (NOS)	Lung	Alive	T1a	N0	MX	Stage IA	TUMOR FREE		68	Preoperative
TCGA-L9-A743	MALE	664	Lung Adenocarcinoma- Not Otherwise Specified (NOS)	Lung	Alive	T2a	N1	M0	Stage IIA	TUMOR FREE		56	Preoperative
TCGA-95-7567	MALE	568	Lung Adenocarcinoma Mixed Subtype	Lung	Alive	T2b	N1	M0	Stage IIB	TUMOR FREE		61	Post-Adjuvant Therapy
TCGA-97-8552	FEMALE	626	Lung Bronchioloalveolar Carcinoma Nonmucinous	Lung	Alive	T1a	N0	MX	Stage I	TUMOR FREE		55	Preoperative
TCGA-78-7542	MALE	321	Lung Adenocarcinoma- Not Otherwise Specified (NOS)	Lung	Dead	T2	N0	M0	Stage IB	Not Available		56	Preoperative
TCGA-62-A46Y	FEMALE	414	Lung Adenocarcinoma Mixed Subtype	Lung	Dead	T2	N2	M0	Stage IIIA	WITH TUMOR		70	Preoperative
TCGA-97-A4M3	FEMALE	540	Lung Adenocarcinoma Mixed Subtype	Lung	Alive	T1b	N0	M0	Stage IA	Unknown		69	Preoperative
TCGA-78-8662	FEMALE	3361	Lung Adenocarcinoma- Not Otherwise Specified (NOS)	Lung	Dead	T2	N0	M0	Stage IB	Unknown		53	Preoperative
TCGA-49-AAR3	MALE	1893	Lung Adenocarcinoma- Not Otherwise Specified (NOS)	Lung	Alive	T2	N1	MX	Stage IIB	Discrepancy		69	Preoperative
TCGA-53-7813	FEMALE	424	Lung Bronchioloalveolar Carcinoma Nonmucinous	Lung	Alive	T4	N0	M0	Stage IIIB	TUMOR FREE		51	Pre-Adjuvant Therapy
TCGA-55-8512	MALE	607	Lung Bronchioloalveolar Carcinoma Nonmucinous	Lung	Dead	T1a	N1	M1b	Stage IV	WITH TUMOR		41	Preoperative
TCGA-75-7027	MALE	3059	Lung Adenocarcinoma- Not Otherwise Specified (NOS)	Lung	Alive	T2	N0	M0	Stage IB	TUMOR FREE		Not Available	Preoperative
TCGA-78-7156	MALE	976	Lung Adenocarcinoma Mixed Subtype	Lung	Dead	T4	N1	M1	Stage IV	Not Available		62	Preoperative
TCGA-55-8508	FEMALE	617	Mucinous (Colloid) Carcinoma	Lung	Alive	T2a	N1	MX	Stage IIA	Unknown		60	Preoperative
TCGA-93-A4JP	MALE	578	Lung Papillary Adenocarcinoma	Lung	Alive	TX	NX	M1b	Stage IV	WITH TUMOR		64	Preoperative
TCGA-93-A4JQ	MALE	526	Lung Acinar Adenocarcinoma	Lung	Alive	T1b	N0	MX	Stage IA	TUMOR FREE		49	Preoperative
TCGA-55-7913	FEMALE	561	Lung Adenocarcinoma- Not Otherwise Specified (NOS)	Lung	Dead	T1b	N0	MX	Stage IA	TUMOR FREE		61	Preoperative
