# Supplementary material for: A signature of tumor DNA repair genes associated with the prognosis of surgically-resected lung adenocarcinoma
Source: PeerJ. 2020 Nov 26;8:e10418. doi: 10.7717/peerj.10418 (PMC7700735; doi:10.7717/peerj.10418)
Supplement: Supplemental Information 3 [file peerj-08-10418-s003.txt]

Accession	Title	Platform	Contrib	DataProcessing	SampleFile	1:Source	1:Organism	1:molecule	1:label	1:PERFORMANCE STATUS CORRESPONDING TO WHO CRITERIA	1:DAYS TO RECURRENCE / TO LAST VISIT	1:GENDER	1:ADJUVANT TREATMENT	1:RECURRENCE	1:DEAD	1:DAYS TO DETERMINED DEATH STATUS	1:HISTOLOGY	1:TUMOR STAGE	1:AGE
GSM1019139	Patient 11, female, adeno	GPL570	contrib1	Biocondoctor affy package standard RMA preprocessing in Matrix Template	GSM1019139-tbl-1.txt	cancer cells from patient 11	Homo sapiens	total RNA	biotin	1	3223	female	no	yes	no	3186	adeno	1a	66
GSM1019140	Patient 12, male, adeno	GPL570	contrib1	Biocondoctor affy package standard RMA preprocessing in Matrix Template	GSM1019140-tbl-1.txt	cancer cells from patient 12	Homo sapiens	total RNA	biotin	1	154	male	no	yes	yes	162	adeno	1a	77
GSM1019143	Patient 19, female, adeno	GPL570	contrib1	Biocondoctor affy package standard RMA preprocessing in Matrix Template	GSM1019143-tbl-1.txt	cancer cells from patient 19	Homo sapiens	total RNA	biotin	1	470	female	yes	yes	yes	556	adeno	1b	40
GSM1019144	Patient 22, male, adeno	GPL570	contrib1	Biocondoctor affy package standard RMA preprocessing in Matrix Template	GSM1019144-tbl-1.txt	cancer cells from patient 22	Homo sapiens	total RNA	biotin	0	91	male	no	yes	yes	304	adeno	3a	68
GSM1019145	Patient 23, female, adeno	GPL570	contrib1	Biocondoctor affy package standard RMA preprocessing in Matrix Template	GSM1019145-tbl-1.txt	cancer cells from patient 23	Homo sapiens	total RNA	biotin	1	222	female	no	no	yes	590	adeno	1b	65
GSM1019147	Patient 32, male, adeno	GPL570	contrib1	Biocondoctor affy package standard RMA preprocessing in Matrix Template	GSM1019147-tbl-1.txt	cancer cells from patient 32	Homo sapiens	total RNA	biotin	1	not known	male	no	not known	yes	61	adeno	1b	78
GSM1019149	Patient 35, female, adeno	GPL570	contrib1	Biocondoctor affy package standard RMA preprocessing in Matrix Template	GSM1019149-tbl-1.txt	cancer cells from patient 35	Homo sapiens	total RNA	biotin	1	not known	female	no	not known	yes	595	adeno	1b	74
GSM1019150	Patient 37, female, adeno	GPL570	contrib1	Biocondoctor affy package standard RMA preprocessing in Matrix Template	GSM1019150-tbl-1.txt	cancer cells from patient 37	Homo sapiens	total RNA	biotin	0	not known	female	not known	not known	yes	1839	adeno	1a	71
GSM1019152	Patient 48, female, adeno	GPL570	contrib1	Biocondoctor affy package standard RMA preprocessing in Matrix Template	GSM1019152-tbl-1.txt	cancer cells from patient 48	Homo sapiens	total RNA	biotin	0	not known	female	not known	not known	yes	523	adeno	1b	54
GSM1019153	Patient 61, male, adeno	GPL570	contrib1	Biocondoctor affy package standard RMA preprocessing in Matrix Template	GSM1019153-tbl-1.txt	cancer cells from patient 61	Homo sapiens	total RNA	biotin	0	not known	male	not known	not known	yes	393	adeno	3b	73
GSM1019154	Patient 81, male, adeno	GPL570	contrib1	Biocondoctor affy package standard RMA preprocessing in Matrix Template	GSM1019154-tbl-1.txt	cancer cells from patient 81	Homo sapiens	total RNA	biotin	0	not known	male	not known	not known	yes	250	adeno	4	56
GSM1019158	Patient 112, male, adeno	GPL570	contrib1	Biocondoctor affy package standard RMA preprocessing in Matrix Template	GSM1019158-tbl-1.txt	cancer cells from patient 112	Homo sapiens	total RNA	biotin	0	437	male	yes	yes	yes	490	adeno	1b	70
GSM1019160	Patient 133, female, adeno	GPL570	contrib1	Biocondoctor affy package standard RMA preprocessing in Matrix Template	GSM1019160-tbl-1.txt	cancer cells from patient 133	Homo sapiens	total RNA	biotin	0	83	female	no	no	yes	84	adeno	1b	72
GSM1019162	Patient 162, male, adeno	GPL570	contrib1	Biocondoctor affy package standard RMA preprocessing in Matrix Template	GSM1019162-tbl-1.txt	cancer cells from patient 162	Homo sapiens	total RNA	biotin	0	359	male	yes	no	yes	355	adeno	1b	70
GSM1019163	Patient 165, male, adeno	GPL570	contrib1	Biocondoctor affy package standard RMA preprocessing in Matrix Template	GSM1019163-tbl-1.txt	cancer cells from patient 165	Homo sapiens	total RNA	biotin	0	not known	male	not known	not known	yes	88	adeno	2b	74
GSM1019164	Patient 169, female, adeno	GPL570	contrib1	Biocondoctor affy package standard RMA preprocessing in Matrix Template	GSM1019164-tbl-1.txt	cancer cells from patient 169	Homo sapiens	total RNA	biotin	2	239	female	no	yes	yes	286	adeno	3a	54
GSM1019165	Patient 171, male, adeno	GPL570	contrib1	Biocondoctor affy package standard RMA preprocessing in Matrix Template	GSM1019165-tbl-1.txt	cancer cells from patient 171	Homo sapiens	total RNA	biotin	1	54	male	no	no	yes	151	adeno	2a	71
GSM1019166	Patient 172, female, adeno	GPL570	contrib1	Biocondoctor affy package standard RMA preprocessing in Matrix Template	GSM1019166-tbl-1.txt	cancer cells from patient 172	Homo sapiens	total RNA	biotin	1	1119	female	no	yes	yes	2108	adeno	1b	70
GSM1019169	Patient 189, female, adeno	GPL570	contrib1	Biocondoctor affy package standard RMA preprocessing in Matrix Template	GSM1019169-tbl-1.txt	cancer cells from patient 189	Homo sapiens	total RNA	biotin	0	3383	female	no	no	yes	3470	adeno	3a	75
GSM1019170	Patient 192, male, adeno	GPL570	contrib1	Biocondoctor affy package standard RMA preprocessing in Matrix Template	GSM1019170-tbl-1.txt	cancer cells from patient 192	Homo sapiens	total RNA	biotin	0	4041	male	no	no	yes	4030	adeno	1b	69
GSM1019171	Patient 193, female, adeno	GPL570	contrib1	Biocondoctor affy package standard RMA preprocessing in Matrix Template	GSM1019171-tbl-1.txt	cancer cells from patient 193	Homo sapiens	total RNA	biotin	0	2531	female	no	no	yes	3260	adeno	1a	62
GSM1019174	Patient 197, male, adeno	GPL570	contrib1	Biocondoctor affy package standard RMA preprocessing in Matrix Template	GSM1019174-tbl-1.txt	cancer cells from patient 197	Homo sapiens	total RNA	biotin	1	503	male	yes	yes	yes	514	adeno	2b	66
GSM1019175	Patient 200, male, adeno	GPL570	contrib1	Biocondoctor affy package standard RMA preprocessing in Matrix Template	GSM1019175-tbl-1.txt	cancer cells from patient 200	Homo sapiens	total RNA	biotin	0	2954	male	no	no	no	5712	adeno	1a	56
GSM1019176	Patient 201, female, adeno	GPL570	contrib1	Biocondoctor affy package standard RMA preprocessing in Matrix Template	GSM1019176-tbl-1.txt	cancer cells from patient 201	Homo sapiens	total RNA	biotin	1	247	female	no	yes	yes	281	adeno	1b	76
GSM1019180	Patient 212, male, adeno	GPL570	contrib1	Biocondoctor affy package standard RMA preprocessing in Matrix Template	GSM1019180-tbl-1.txt	cancer cells from patient 212	Homo sapiens	total RNA	biotin	0	116	male	no	yes	yes	343	adeno	1b	66
GSM1019181	Patient 213, female, adeno	GPL570	contrib1	Biocondoctor affy package standard RMA preprocessing in Matrix Template	GSM1019181-tbl-1.txt	cancer cells from patient 213	Homo sapiens	total RNA	biotin	0	2579	female	no	yes	yes	3221	adeno	1a	52
GSM1019183	Patient 215, female, adeno	GPL570	contrib1	Biocondoctor affy package standard RMA preprocessing in Matrix Template	GSM1019183-tbl-1.txt	cancer cells from patient 215	Homo sapiens	total RNA	biotin	0	190	female	no	yes	yes	591	adeno	1b	51
GSM1019185	Patient 223, male, adeno	GPL570	contrib1	Biocondoctor affy package standard RMA preprocessing in Matrix Template	GSM1019185-tbl-1.txt	cancer cells from patient 223	Homo sapiens	total RNA	biotin	0	2905	male	yes	yes	yes	3719	adeno	2b	62
GSM1019186	Patient 224, female, adeno	GPL570	contrib1	Biocondoctor affy package standard RMA preprocessing in Matrix Template	GSM1019186-tbl-1.txt	cancer cells from patient 224	Homo sapiens	total RNA	biotin	1	2086	female	yes	no	no	3844	adeno	2b	64
GSM1019187	Patient 228, female, adeno	GPL570	contrib1	Biocondoctor affy package standard RMA preprocessing in Matrix Template	GSM1019187-tbl-1.txt	cancer cells from patient 228	Homo sapiens	total RNA	biotin	0	1707	female	no	yes	yes	3331	adeno	1b	82
GSM1019188	Patient 229, female, adeno	GPL570	contrib1	Biocondoctor affy package standard RMA preprocessing in Matrix Template	GSM1019188-tbl-1.txt	cancer cells from patient 229	Homo sapiens	total RNA	biotin	0	966	female	yes	no	no	3723	adeno	1b	55
GSM1019190	Patient 235, female, adeno	GPL570	contrib1	Biocondoctor affy package standard RMA preprocessing in Matrix Template	GSM1019190-tbl-1.txt	cancer cells from patient 235	Homo sapiens	total RNA	biotin	0	1728	female	no	no	no	3621	adeno	1b	71
GSM1019192	Patient 247, female, adeno	GPL570	contrib1	Biocondoctor affy package standard RMA preprocessing in Matrix Template	GSM1019192-tbl-1.txt	cancer cells from patient 247	Homo sapiens	total RNA	biotin	1	1726	female	no	no	no	3369	adeno	1a	75
GSM1019194	Patient 255, female, adeno	GPL570	contrib1	Biocondoctor affy package standard RMA preprocessing in Matrix Template	GSM1019194-tbl-1.txt	cancer cells from patient 255	Homo sapiens	total RNA	biotin	0	2883	female	no	no	yes	2844	adeno	3a	74
GSM1019196	Patient 258, male, adeno	GPL570	contrib1	Biocondoctor affy package standard RMA preprocessing in Matrix Template	GSM1019196-tbl-1.txt	cancer cells from patient 258	Homo sapiens	total RNA	biotin	1	6	male	no	no	yes	6	adeno	3a	59
GSM1019197	Patient 260, male, adeno	GPL570	contrib1	Biocondoctor affy package standard RMA preprocessing in Matrix Template	GSM1019197-tbl-1.txt	cancer cells from patient 260	Homo sapiens	total RNA	biotin	2	133	male	no	yes	yes	196	adeno	1b	59
GSM1019200	Patient 272, female, adeno	GPL570	contrib1	Biocondoctor affy package standard RMA preprocessing in Matrix Template	GSM1019200-tbl-1.txt	cancer cells from patient 272	Homo sapiens	total RNA	biotin	0	not known	female	not known	not known	yes	351	adeno	2b	51
GSM1019203	Patient 282, female, adeno	GPL570	contrib1	Biocondoctor affy package standard RMA preprocessing in Matrix Template	GSM1019203-tbl-1.txt	cancer cells from patient 282	Homo sapiens	total RNA	biotin	1	not known	female	not known	not known	yes	79	adeno	2b	70
GSM1019204	Patient 284, male, adeno	GPL570	contrib1	Biocondoctor affy package standard RMA preprocessing in Matrix Template	GSM1019204-tbl-1.txt	cancer cells from patient 284	Homo sapiens	total RNA	biotin	0	2380	male	yes	yes	yes	3949	adeno	2b	70
GSM1019205	Patient 288, male, adeno	GPL570	contrib1	Biocondoctor affy package standard RMA preprocessing in Matrix Template	GSM1019205-tbl-1.txt	cancer cells from patient 288	Homo sapiens	total RNA	biotin	0	4978	male	yes	no	no	4703	adeno	1a	59
GSM1019207	Patient 292, female, adeno	GPL570	contrib1	Biocondoctor affy package standard RMA preprocessing in Matrix Template	GSM1019207-tbl-1.txt	cancer cells from patient 292	Homo sapiens	total RNA	biotin	0	not known	female	not known	not known	yes	247	adeno	1b	57
GSM1019210	Patient 297, male, adeno	GPL570	contrib1	Biocondoctor affy package standard RMA preprocessing in Matrix Template	GSM1019210-tbl-1.txt	cancer cells from patient 297	Homo sapiens	total RNA	biotin	0	2750	male	no	no	yes	2748	adeno	1a	66
GSM1019211	Patient 299, female, adeno	GPL570	contrib1	Biocondoctor affy package standard RMA preprocessing in Matrix Template	GSM1019211-tbl-1.txt	cancer cells from patient 299	Homo sapiens	total RNA	biotin	0	306	female	yes	yes	yes	323	adeno	3a	60
GSM1019213	Patient 301, male, adeno	GPL570	contrib1	Biocondoctor affy package standard RMA preprocessing in Matrix Template	GSM1019213-tbl-1.txt	cancer cells from patient 301	Homo sapiens	total RNA	biotin	0	3760	male	no	yes	no	4489	adeno	1b	61
GSM1019214	Patient 302, female, adeno	GPL570	contrib1	Biocondoctor affy package standard RMA preprocessing in Matrix Template	GSM1019214-tbl-1.txt	cancer cells from patient 302	Homo sapiens	total RNA	biotin	0	2084	female	no	no	no	4486	adeno	1a	55
GSM1019216	Patient 309, female, adeno	GPL570	contrib1	Biocondoctor affy package standard RMA preprocessing in Matrix Template	GSM1019216-tbl-1.txt	cancer cells from patient 309	Homo sapiens	total RNA	biotin	0	185	female	yes	yes	yes	396	adeno	3b	59
GSM1019217	Patient 310, female, adeno	GPL570	contrib1	Biocondoctor affy package standard RMA preprocessing in Matrix Template	GSM1019217-tbl-1.txt	cancer cells from patient 310	Homo sapiens	total RNA	biotin	0	212	female	yes	yes	yes	370	adeno	4	70
GSM1019218	Patient 311, male, adeno	GPL570	contrib1	Biocondoctor affy package standard RMA preprocessing in Matrix Template	GSM1019218-tbl-1.txt	cancer cells from patient 311	Homo sapiens	total RNA	biotin	0	179	male	no	yes	yes	262	adeno	1b	67
GSM1019220	Patient 317, female, adeno	GPL570	contrib1	Biocondoctor affy package standard RMA preprocessing in Matrix Template	GSM1019220-tbl-1.txt	cancer cells from patient 317	Homo sapiens	total RNA	biotin	1	138	female	no	yes	yes	533	adeno	2a	64
GSM1019224	Patient 338, female, adeno	GPL570	contrib1	Biocondoctor affy package standard RMA preprocessing in Matrix Template	GSM1019224-tbl-1.txt	cancer cells from patient 338	Homo sapiens	total RNA	biotin	0	255	female	yes	yes	yes	1874	adeno	2b	49
GSM1019225	Patient 341, female, adeno	GPL570	contrib1	Biocondoctor affy package standard RMA preprocessing in Matrix Template	GSM1019225-tbl-1.txt	cancer cells from patient 341	Homo sapiens	total RNA	biotin	1	7	female	no	no	yes	177	adeno	2b	51
GSM1019228	Patient 347, male, adeno	GPL570	contrib1	Biocondoctor affy package standard RMA preprocessing in Matrix Template	GSM1019228-tbl-1.txt	cancer cells from patient 347	Homo sapiens	total RNA	biotin	1	not known	male	not known	not known	no	5082	adeno	1b	54
GSM1019230	Patient 359, female, adeno	GPL570	contrib1	Biocondoctor affy package standard RMA preprocessing in Matrix Template	GSM1019230-tbl-1.txt	cancer cells from patient 359	Homo sapiens	total RNA	biotin	0	2267	female	yes	no	yes	2397	adeno	3a	68
GSM1019234	Patient 369, female, adeno	GPL570	contrib1	Biocondoctor affy package standard RMA preprocessing in Matrix Template	GSM1019234-tbl-1.txt	cancer cells from patient 369	Homo sapiens	total RNA	biotin	0	622	female	no	yes	yes	2068	adeno	1b	51
GSM1019236	Patient 373, female, adeno	GPL570	contrib1	Biocondoctor affy package standard RMA preprocessing in Matrix Template	GSM1019236-tbl-1.txt	cancer cells from patient 373	Homo sapiens	total RNA	biotin	3	3169	female	yes	yes	yes	3545	adeno	2b	47
GSM1019239	Patient 7, male, adeno	GPL570	contrib1	Biocondoctor affy package standard RMA preprocessing in Matrix Template	GSM1019239-tbl-1.txt	cancer cells from patient 7	Homo sapiens	total RNA	biotin	1	not known	male	not known	not known	yes	1222	adeno	1b	55
GSM1019242	Patient 16, female, adeno	GPL570	contrib1	Biocondoctor affy package standard RMA preprocessing in Matrix Template	GSM1019242-tbl-1.txt	cancer cells from patient 16	Homo sapiens	total RNA	biotin	0	2086	female	no	no	no	3227	adeno	1b	66
GSM1019243	Patient 20, male, adeno	GPL570	contrib1	Biocondoctor affy package standard RMA preprocessing in Matrix Template	GSM1019243-tbl-1.txt	cancer cells from patient 20	Homo sapiens	total RNA	biotin	0	not known	male	not known	not known	yes	1031	adeno	1b	60
GSM1019244	Patient 28, female, adeno	GPL570	contrib1	Biocondoctor affy package standard RMA preprocessing in Matrix Template	GSM1019244-tbl-1.txt	cancer cells from patient 28	Homo sapiens	total RNA	biotin	0	not known	female	not known	not known	yes	1243	adeno	1a	57
GSM1019247	Patient 36, male, adeno	GPL570	contrib1	Biocondoctor affy package standard RMA preprocessing in Matrix Template	GSM1019247-tbl-1.txt	cancer cells from patient 36	Homo sapiens	total RNA	biotin	1	not known	male	not known	not known	yes	1123	adeno	3a	60
GSM1019249	Patient 41, female, adeno	GPL570	contrib1	Biocondoctor affy package standard RMA preprocessing in Matrix Template	GSM1019249-tbl-1.txt	cancer cells from patient 41	Homo sapiens	total RNA	biotin	0	not known	female	not known	not known	no	2866	adeno	1a	73
GSM1019253	Patient 56, male, adeno	GPL570	contrib1	Biocondoctor affy package standard RMA preprocessing in Matrix Template	GSM1019253-tbl-1.txt	cancer cells from patient 56	Homo sapiens	total RNA	biotin	0	not known	male	not known	not known	yes	857	adeno	1b	64
GSM1019254	Patient 58, female, adeno	GPL570	contrib1	Biocondoctor affy package standard RMA preprocessing in Matrix Template	GSM1019254-tbl-1.txt	cancer cells from patient 58	Homo sapiens	total RNA	biotin	1	not known	female	not known	not known	no	2761	adeno	1a	56
GSM1019256	Patient 62, female, adeno	GPL570	contrib1	Biocondoctor affy package standard RMA preprocessing in Matrix Template	GSM1019256-tbl-1.txt	cancer cells from patient 62	Homo sapiens	total RNA	biotin	0	not known	female	not known	not known	yes	836	adeno	1b	74
GSM1019257	Patient 64, male, adeno	GPL570	contrib1	Biocondoctor affy package standard RMA preprocessing in Matrix Template	GSM1019257-tbl-1.txt	cancer cells from patient 64	Homo sapiens	total RNA	biotin	1	not known	male	not known	not known	yes	1190	adeno	1a	78
GSM1019258	Patient 66, male, adeno	GPL570	contrib1	Biocondoctor affy package standard RMA preprocessing in Matrix Template	GSM1019258-tbl-1.txt	cancer cells from patient 66	Homo sapiens	total RNA	biotin	0	not known	male	not known	not known	yes	2170	adeno	1a	58
GSM1019259	Patient 68, female, adeno	GPL570	contrib1	Biocondoctor affy package standard RMA preprocessing in Matrix Template	GSM1019259-tbl-1.txt	cancer cells from patient 68	Homo sapiens	total RNA	biotin	0	not known	female	not known	not known	no	2589	adeno	3a	54
GSM1019260	Patient 74, male, adeno	GPL570	contrib1	Biocondoctor affy package standard RMA preprocessing in Matrix Template	GSM1019260-tbl-1.txt	cancer cells from patient 74	Homo sapiens	total RNA	biotin	0	not known	male	not known	not known	no	2350	adeno	1b	49
GSM1019261	Patient 75, male, adeno	GPL570	contrib1	Biocondoctor affy package standard RMA preprocessing in Matrix Template	GSM1019261-tbl-1.txt	cancer cells from patient 75	Homo sapiens	total RNA	biotin	0	not known	male	not known	not known	no	2308	adeno	1a	53
GSM1019264	Patient 79, female, adeno	GPL570	contrib1	Biocondoctor affy package standard RMA preprocessing in Matrix Template	GSM1019264-tbl-1.txt	cancer cells from patient 79	Homo sapiens	total RNA	biotin	0	not known	female	not known	not known	yes	1205	adeno	3a	67
GSM1019265	Patient 80, female, adeno	GPL570	contrib1	Biocondoctor affy package standard RMA preprocessing in Matrix Template	GSM1019265-tbl-1.txt	cancer cells from patient 80	Homo sapiens	total RNA	biotin	0	not known	female	not known	not known	no	2316	adeno	1a	51
GSM1019268	Patient 93, male, adeno	GPL570	contrib1	Biocondoctor affy package standard RMA preprocessing in Matrix Template	GSM1019268-tbl-1.txt	cancer cells from patient 93	Homo sapiens	total RNA	biotin	0	not known	male	not known	not known	no	2448	adeno	1a	53
GSM1019270	Patient 101, male, adeno	GPL570	contrib1	Biocondoctor affy package standard RMA preprocessing in Matrix Template	GSM1019270-tbl-1.txt	cancer cells from patient 101	Homo sapiens	total RNA	biotin	1	not known	male	not known	not known	yes	1000	adeno	3a	66
GSM1019272	Patient 107, female, adeno	GPL570	contrib1	Biocondoctor affy package standard RMA preprocessing in Matrix Template	GSM1019272-tbl-1.txt	cancer cells from patient 107	Homo sapiens	total RNA	biotin	0	not known	female	not known	not known	yes	1224	adeno	1a	65
GSM1019273	Patient 110, female, adeno	GPL570	contrib1	Biocondoctor affy package standard RMA preprocessing in Matrix Template	GSM1019273-tbl-1.txt	cancer cells from patient 110	Homo sapiens	total RNA	biotin	0	not known	female	not known	not known	yes	1463	adeno	1a	55
GSM1019274	Patient 111, female, adeno	GPL570	contrib1	Biocondoctor affy package standard RMA preprocessing in Matrix Template	GSM1019274-tbl-1.txt	cancer cells from patient 111	Homo sapiens	total RNA	biotin	2	not known	female	not known	not known	yes	50	adeno	1a	57
GSM1019275	Patient 114, female, adeno	GPL570	contrib1	Biocondoctor affy package standard RMA preprocessing in Matrix Template	GSM1019275-tbl-1.txt	cancer cells from patient 114	Homo sapiens	total RNA	biotin	1	162	female	no	yes	yes	319	adeno	1b	75
GSM1019283	Patient 147, female, adeno	GPL570	contrib1	Biocondoctor affy package standard RMA preprocessing in Matrix Template	GSM1019283-tbl-1.txt	cancer cells from patient 147	Homo sapiens	total RNA	biotin	0	not known	female	not known	not known	no	1928	adeno	1b	68
GSM1019285	Patient 150, female, adeno	GPL570	contrib1	Biocondoctor affy package standard RMA preprocessing in Matrix Template	GSM1019285-tbl-1.txt	cancer cells from patient 150	Homo sapiens	total RNA	biotin	0	not known	female	not known	not known	no	1826	adeno	2b	47
GSM1019286	Patient 154, male, adeno	GPL570	contrib1	Biocondoctor affy package standard RMA preprocessing in Matrix Template	GSM1019286-tbl-1.txt	cancer cells from patient 154	Homo sapiens	total RNA	biotin	0	not known	male	not known	not known	yes	756	adeno	1b	67
GSM1019288	Patient 160, female, adeno	GPL570	contrib1	Biocondoctor affy package standard RMA preprocessing in Matrix Template	GSM1019288-tbl-1.txt	cancer cells from patient 160	Homo sapiens	total RNA	biotin	0	not known	female	not known	not known	no	1859	adeno	1b	60
GSM1019289	Patient 163, male, adeno	GPL570	contrib1	Biocondoctor affy package standard RMA preprocessing in Matrix Template	GSM1019289-tbl-1.txt	cancer cells from patient 163	Homo sapiens	total RNA	biotin	1	not known	male	not known	not known	yes	1011	adeno	1b	78
GSM1019290	Patient 164, female, adeno	GPL570	contrib1	Biocondoctor affy package standard RMA preprocessing in Matrix Template	GSM1019290-tbl-1.txt	cancer cells from patient 164	Homo sapiens	total RNA	biotin	2	not known	female	not known	not known	yes	1500	adeno	1b	79
GSM1019292	Patient 173, male, adeno	GPL570	contrib1	Biocondoctor affy package standard RMA preprocessing in Matrix Template	GSM1019292-tbl-1.txt	cancer cells from patient 173	Homo sapiens	total RNA	biotin	1	not known	male	not known	not known	yes	1181	adeno	1a	67
GSM1019295	Patient 180, female, adeno	GPL570	contrib1	Biocondoctor affy package standard RMA preprocessing in Matrix Template	GSM1019295-tbl-1.txt	cancer cells from patient 180	Homo sapiens	total RNA	biotin	2	5052	female	no	no	no	4760	adeno	1b	67
GSM1019298	Patient 186, female, adeno	GPL570	contrib1	Biocondoctor affy package standard RMA preprocessing in Matrix Template	GSM1019298-tbl-1.txt	cancer cells from patient 186	Homo sapiens	total RNA	biotin	0	not known	female	not known	not known	yes	1007	adeno	2b	57
GSM1019299	Patient 187, male, adeno	GPL570	contrib1	Biocondoctor affy package standard RMA preprocessing in Matrix Template	GSM1019299-tbl-1.txt	cancer cells from patient 187	Homo sapiens	total RNA	biotin	2	not known	male	not known	not known	yes	1610	adeno	2b	51
GSM1019300	Patient 190, male, adeno	GPL570	contrib1	Biocondoctor affy package standard RMA preprocessing in Matrix Template	GSM1019300-tbl-1.txt	cancer cells from patient 190	Homo sapiens	total RNA	biotin	1	not known	male	not known	not known	yes	1367	adeno	1b	73
GSM1019302	Patient 209, female, adeno	GPL570	contrib1	Biocondoctor affy package standard RMA preprocessing in Matrix Template	GSM1019302-tbl-1.txt	cancer cells from patient 209	Homo sapiens	total RNA	biotin	0	2369	female	no	no	no	4068	adeno	1a	62
GSM1019303	Patient 218, male, adeno	GPL570	contrib1	Biocondoctor affy package standard RMA preprocessing in Matrix Template	GSM1019303-tbl-1.txt	cancer cells from patient 218	Homo sapiens	total RNA	biotin	1	not known	male	not known	not known	yes	766	adeno	1b	52
GSM1019305	Patient 226, female, adeno	GPL570	contrib1	Biocondoctor affy package standard RMA preprocessing in Matrix Template	GSM1019305-tbl-1.txt	cancer cells from patient 226	Homo sapiens	total RNA	biotin	1	4072	female	no	no	no	3846	adeno	1a	67
GSM1019308	Patient 241, male, adeno	GPL570	contrib1	Biocondoctor affy package standard RMA preprocessing in Matrix Template	GSM1019308-tbl-1.txt	cancer cells from patient 241	Homo sapiens	total RNA	biotin	0	not known	male	not known	not known	yes	1221	adeno	2a	71
GSM1019309	Patient 244, female, adeno	GPL570	contrib1	Biocondoctor affy package standard RMA preprocessing in Matrix Template	GSM1019309-tbl-1.txt	cancer cells from patient 244	Homo sapiens	total RNA	biotin	1	not known	female	not known	not known	yes	979	adeno	1b	83
GSM1019310	Patient 254, female, adeno	GPL570	contrib1	Biocondoctor affy package standard RMA preprocessing in Matrix Template	GSM1019310-tbl-1.txt	cancer cells from patient 254	Homo sapiens	total RNA	biotin	0	not known	female	not known	not known	no	3217	adeno	4	63
GSM1019311	Patient 257, female, adeno	GPL570	contrib1	Biocondoctor affy package standard RMA preprocessing in Matrix Template	GSM1019311-tbl-1.txt	cancer cells from patient 257	Homo sapiens	total RNA	biotin	0	not known	female	not known	not known	yes	1687	adeno	1a	65
GSM1019312	Patient 263, male, adeno	GPL570	contrib1	Biocondoctor affy package standard RMA preprocessing in Matrix Template	GSM1019312-tbl-1.txt	cancer cells from patient 263	Homo sapiens	total RNA	biotin	0	not known	male	not known	not known	yes	2167	adeno	4	72
GSM1019313	Patient 275, female, adeno	GPL570	contrib1	Biocondoctor affy package standard RMA preprocessing in Matrix Template	GSM1019313-tbl-1.txt	cancer cells from patient 275	Homo sapiens	total RNA	biotin	3	5045	female	no	no	no	5063	adeno	1a	49
GSM1019314	Patient 276, male, adeno	GPL570	contrib1	Biocondoctor affy package standard RMA preprocessing in Matrix Template	GSM1019314-tbl-1.txt	cancer cells from patient 276	Homo sapiens	total RNA	biotin	0	869	male	no	no	no	4897	adeno	2a	66
GSM1019316	Patient 285, female, adeno	GPL570	contrib1	Biocondoctor affy package standard RMA preprocessing in Matrix Template	GSM1019316-tbl-1.txt	cancer cells from patient 285	Homo sapiens	total RNA	biotin	0	not known	female	not known	not known	yes	1445	adeno	1b	70
GSM1019318	Patient 290, female, adeno	GPL570	contrib1	Biocondoctor affy package standard RMA preprocessing in Matrix Template	GSM1019318-tbl-1.txt	cancer cells from patient 290	Homo sapiens	total RNA	biotin	1	not known	female	not known	not known	yes	2060	adeno	2b	54
GSM1019320	Patient 312, male, adeno	GPL570	contrib1	Biocondoctor affy package standard RMA preprocessing in Matrix Template	GSM1019320-tbl-1.txt	cancer cells from patient 312	Homo sapiens	total RNA	biotin	0	not known	male	not known	not known	yes	1488	adeno	1b	52
GSM1019321	Patient 318, male, adeno	GPL570	contrib1	Biocondoctor affy package standard RMA preprocessing in Matrix Template	GSM1019321-tbl-1.txt	cancer cells from patient 318	Homo sapiens	total RNA	biotin	0	5423	male	no	no	no	5207	adeno	1b	54
GSM1019324	Patient 327, male, adeno	GPL570	contrib1	Biocondoctor affy package standard RMA preprocessing in Matrix Template	GSM1019324-tbl-1.txt	cancer cells from patient 327	Homo sapiens	total RNA	biotin	1	531	male	no	no	yes	2810	adeno	1b	67
GSM1019328	Patient 348, male, adeno	GPL570	contrib1	Biocondoctor affy package standard RMA preprocessing in Matrix Template	GSM1019328-tbl-1.txt	cancer cells from patient 348	Homo sapiens	total RNA	biotin	1	not known	male	not known	not known	yes	1113	adeno	1a	59
GSM1019330	Patient 353, male, adeno	GPL570	contrib1	Biocondoctor affy package standard RMA preprocessing in Matrix Template	GSM1019330-tbl-1.txt	cancer cells from patient 353	Homo sapiens	total RNA	biotin	0	not known	male	not known	not known	no	2515	adeno	1a	53
GSM1019332	Patient 360, female, adeno	GPL570	contrib1	Biocondoctor affy package standard RMA preprocessing in Matrix Template	GSM1019332-tbl-1.txt	cancer cells from patient 360	Homo sapiens	total RNA	biotin	1	not known	female	not known	not known	yes	1015	adeno	2a	47
