# Supplementary material for: A signature of tumor DNA repair genes associated with the prognosis of surgically-resected lung adenocarcinoma
Source: PeerJ. 2020 Nov 26;8:e10418. doi: 10.7717/peerj.10418 (PMC7700735; doi:10.7717/peerj.10418)
Supplement: Supplemental Information 4 [file peerj-08-10418-s004.txt]

id	futime	fustat	PLK1	FOXM1	PTTG1	CCNO	HIST3H2A	BLM	riskScore	risk
TCGA-53-7624	2.857534247	1	4.08162766	5.379872871	4.402588487	2.399279941	4.333324974	2.699194024	1.051440864	high
TCGA-97-8176	1.282191781	1	4.161576543	4.270759905	4.304116729	3.183229713	3.372055566	1.856849479	1.285190184	high
TCGA-97-A4LX	1.682191781	0	2.692903773	2.347866092	3.622338053	2.090270687	0.991215727	1.119609525	2.110410749	high
TCGA-95-7039	3.484931507	1	3.155700182	3.535128533	3.47378821	2.072725289	0.437430917	1.015085026	1.403048275	high
TCGA-49-4494	2.961643836	0	2.934661236	3.480832522	4.404670191	2.697437789	0.804496298	0.950664966	1.266327336	high
TCGA-44-A47A	1.276712329	1	2.643062605	3.365318519	6.429200837	1.608579339	0.475920574	0.953182829	3.063039192	high
TCGA-64-1679	6.816438356	0	2.979304687	3.041949786	3.8144889	2.38746539	2.00459667	0.893126079	1.223809475	high
TCGA-55-A490	0.271232877	0	3.840395755	3.425996187	5.034313453	1.204955759	2.627139637	0.771818068	2.765584312	high
TCGA-75-7027	8.380821918	1	3.843798974	4.795886406	4.249203355	1.837781409	3.776952507	1.692653048	1.027591334	high
TCGA-35-4122	0.616438356	0	2.824559935	3.131361308	4.614521987	0.468136077	5.625345603	0.523391833	1.103346996	high
TCGA-35-4123	0.498630137	0	2.370936209	2.960075907	4.218656418	0.369251159	1.893816889	0.791324076	1.854378644	high
TCGA-86-8671	2.298630137	0	2.138784003	2.298598495	3.697562559	2.014655585	3.259542769	0.935249042	1.041981575	high
TCGA-78-7150	1.824657534	1	3.577739389	4.839548986	3.420569039	1.75787666	2.320799755	2.243706245	1.140039524	high
TCGA-83-5908	2.257534247	0	3.892217115	3.97680261	4.249169215	1.70343032	2.588229869	1.73386581	2.18991561	high
TCGA-44-A47B	0.78630137	0	1.821723683	2.065942071	2.798059227	1.592329775	0.753858397	0.88035977	1.309647005	high
TCGA-55-7725	1.210958904	0	1.141847575	1.218823751	4.098740773	1.422708608	0.359657112	0.898289737	2.412982745	high
TCGA-73-4676	0.769863014	1	3.158810738	3.177010283	3.915970179	1.475346931	0.277026122	1.330431621	2.779896714	high
TCGA-44-2656	3.915068493	1	2.388556021	2.006054891	2.926550005	2.096306051	0.789207241	0.871526378	1.636735795	high
TCGA-78-7220	2.210958904	1	3.44850442	4.471205673	3.834542345	2.123253986	2.007538549	3.35360785	2.277756666	high
TCGA-55-7914	0.512328767	1	1.356113942	2.115544357	5.274461463	0.212107976	0.485583042	1.001630766	3.40423614	high
TCGA-78-7145	2.263013699	1	2.583824968	2.52242366	4.590835524	2.113003651	2.949054328	1.069311026	1.655223509	high
TCGA-67-6215	0.476712329	0	2.349914677	2.391943648	3.244476411	1.298511106	0.322520055	0.969605551	2.035608606	high
TCGA-L9-A50W	1.210958904	1	1.480800733	2.198661358	5.173226995	2.619537906	0.513668507	0.513587461	1.300551757	high
TCGA-MP-A4TA	2.602739726	1	5.03063271	4.390576895	4.462467917	3.88882506	4.539228307	2.101996927	1.49903055	high
TCGA-55-8205	1.64109589	1	3.762183039	4.369517549	4.533443392	0.828561882	1.78223169	1.857390352	2.802345201	high
TCGA-44-2657	3.701369863	0	2.441563952	1.91432112	3.363610548	1.960099082	2.767603106	0.900503768	1.516815804	high
TCGA-44-6145	1.630136986	0	2.54837571	3.317174816	3.047785099	1.42431533	2.138646734	1.319183211	1.042254699	high
TCGA-55-8620	1.02739726	1	4.352954806	3.87323443	4.288208674	2.409084034	0.623554322	1.675479489	3.341760316	high
TCGA-97-7554	2.123287671	0	1.938228572	2.239340601	2.746092583	2.67017502	0.446764181	1.08751919	1.037041001	high
TCGA-69-A59K	1.619178082	0	2.806232894	3.386542382	2.914406086	1.40970266	0.625786587	1.436383078	1.525380635	high
TCGA-62-A46R	4.726027397	0	2.232961236	2.42315673	2.812737046	2.329425885	0.73163284	1.385979847	1.352467859	high
TCGA-97-8177	1.367123288	0	1.814738259	1.120338004	3.222096639	2.095413059	2.787109995	0.583594177	1.342399188	high
TCGA-L9-A743	1.819178082	0	2.608108727	2.832747852	4.19530672	2.114921799	3.373478747	1.228406004	1.249016714	high
TCGA-86-8358	1.789041096	0	5.035540658	4.942872221	5.980283747	1.141580735	3.966094212	2.20511193	4.557828413	high
TCGA-62-A471	3.41369863	0	3.407895869	4.607789536	4.307830675	3.315052588	0.433372493	2.250291595	1.322374218	high
TCGA-55-8208	1.846575342	1	2.496288234	2.870678182	3.600881056	1.627728225	1.2762215	1.259268268	1.628181332	high
TCGA-78-7158	0.490410959	1	1.795820134	2.360915682	5.121280285	0.405705643	0.193557673	0.687865326	3.118110717	high
TCGA-99-8033	1.797260274	1	3.959580528	3.892367632	4.297334272	1.755158464	3.14376721	1.269102017	1.762395474	high
TCGA-78-7535	2.6	1	2.832856199	2.211266746	4.077178042	3.433259136	3.168271206	1.048528462	1.246755876	high
TCGA-78-7542	0.879452055	0	4.433095655	4.334008279	4.65698367	2.277245958	3.59904518	1.401233425	1.655749416	high
TCGA-49-4506	2.736986301	1	3.040750433	2.256845212	4.030362566	3.190872247	1.199417309	1.041898986	2.024499328	high
TCGA-78-7143	13.59178082	1	2.966261011	3.671610413	4.354998639	2.725222435	1.735553804	1.28149114	1.114782797	high
TCGA-55-8619	1.139726027	0	1.897902945	1.339490887	2.852978218	1.298506414	3.263169502	0.615782292	1.328082612	high
TCGA-62-8394	0.380821918	0	3.216274032	4.099440813	4.302316857	2.145190932	2.388869249	1.51754178	1.170809792	high
TCGA-99-8028	3.063013699	0	1.550789637	1.600970575	4.117050084	2.232204204	3.313498242	0.953579763	1.181203549	high
TCGA-78-8660	0.879452055	1	4.113172892	4.107087737	4.053744766	3.352118802	1.057589596	1.485906444	1.530893501	high
TCGA-78-7166	0.706849315	0	2.435773656	2.557538754	4.422612466	2.864558795	1.304067652	1.505309163	1.819838299	high
TCGA-55-8089	1.923287671	0	3.284856259	3.782348801	4.117805567	1.79833384	3.343369445	1.849089735	1.508733519	high
TCGA-62-A46Y	1.134246575	1	2.017682864	1.895258409	4.20479961	3.262929205	1.015086454	0.94937252	1.436659171	high
TCGA-53-7813	1.161643836	0	1.906560084	2.581762182	5.166298079	0.687637561	2.486638955	1.216019585	2.31706465	high
TCGA-49-4507	0.734246575	1	3.389469482	3.679853885	4.910575818	3.624345418	1.514782276	1.384474814	1.364024428	high
TCGA-55-7283	1.668493151	1	2.39290757	1.81815399	3.077778099	3.364521587	0.371501321	0.917959851	1.421687726	high
TCGA-L9-A8F4	1.304109589	0	3.32224127	2.602055601	3.590212761	3.288159052	4.166295267	1.425602708	1.182666373	high
TCGA-L9-A443	0.528767123	0	1.312483373	2.195575325	5.12158076	2.052552575	4.295601081	1.294467833	1.025584164	high
TCGA-L9-A444	0.84109589	0	2.159711267	2.373063429	3.187125244	2.550116721	1.106251455	1.398942515	1.313961768	high
TCGA-64-5779	2.367123288	1	2.574672174	3.258304992	4.517069039	2.164664976	4.995621998	1.880815195	1.051565071	high
TCGA-91-6849	0.095890411	0	0.633427025	0.907407257	1.665613798	0.796393918	0.913938863	0.74323239	1.098253155	high
TCGA-44-8117	1.054794521	0	1.81864731	1.86540141	2.703313588	1.628541252	0.29697184	1.006479	1.612581053	high
TCGA-4B-A93V	0.821917808	1	3.426220869	2.602392502	3.582521079	4.056448269	0.468944428	1.000085838	1.545225795	high
TCGA-55-7910	2.849315068	1	2.839861255	3.671111042	3.722344702	2.332185748	3.885971588	2.502392983	1.156361225	high
TCGA-86-A4D0	0.317808219	0	4.327645692	4.544243639	5.61131257	1.384118347	4.26945811	1.913373522	2.685549386	high
TCGA-44-2655	3.62739726	1	1.210015985	0.910325196	2.183169833	0.515702866	0.729079197	0.530180039	1.797423125	high
TCGA-86-8669	2.569863014	1	1.800293194	2.252805589	3.19689782	0.47614057	4.070966291	0.887767701	1.042816799	high
TCGA-99-7458	2.046575342	1	1.634813954	1.471647384	3.069779489	1.415704591	0.509461445	0.924485313	2.011555139	high
TCGA-97-8171	1.556164384	1	1.496287978	2.270667375	3.243687206	0.055359937	0.276014913	0.638131312	1.725574958	high
TCGA-78-7155	3.208219178	1	4.560622032	4.647196487	3.75158262	4.121315517	2.950619395	3.333525349	1.710758231	high
TCGA-78-7154	1.624657534	0	3.612555382	4.933482467	4.520880444	1.919373646	0.415606602	2.324910523	2.077747557	high
TCGA-71-8520	0.575342466	1	2.947061463	3.240484695	4.477288758	1.733939544	3.39279934	0.970173882	1.295928664	high
TCGA-86-8281	0	0	1.125609447	1.265198027	1.541516822	1.569014165	0.343276936	1.050793515	1.134006841	high
TCGA-78-7160	1.909589041	0	2.836794278	2.758185471	2.773682442	1.294003695	4.423180131	1.769772162	1.332683483	high
TCGA-55-7913	1.536986301	1	3.254015428	4.336409797	3.846631712	1.433236164	3.634335372	2.046803942	1.159917909	high
TCGA-L9-A7SV	1.547945205	0	2.886065656	1.977105141	3.098738894	3.322315551	0.372329878	1.356592892	2.113357412	high
TCGA-62-A46O	3.983561644	1	3.366482925	3.534072003	4.532269878	2.309030173	2.217192508	2.72157676	3.134576827	high
TCGA-44-A47G	0.961643836	0	2.088271203	1.820553146	3.692359124	2.101131325	1.869760091	0.986351224	1.679665128	high
TCGA-69-8453	2.22739726	1	2.592912648	2.438988212	3.099609129	2.043163194	2.602840712	0.969958906	1.17187989	high
TCGA-75-6214	3.054794521	1	3.821264278	3.497938037	4.488234772	2.169268265	2.311181641	1.268375702	2.195573612	high
TCGA-62-A472	2.493150685	1	2.519813862	3.038260048	4.29000926	0.955233114	0.496019784	1.321664346	2.644446989	high
TCGA-78-7633	4.18630137	1	1.120934475	1.749704592	1.850982998	0.009418358	0.368761869	0.905788956	1.410996324	high
TCGA-97-8179	1.191780822	0	2.885568117	3.097862909	2.798953602	0.495024819	1.799974208	1.33038343	1.872986468	high
TCGA-78-7147	1.605479452	1	2.444946357	2.880333868	4.185455081	2.984179541	0.678546744	1.537755767	1.546664164	high
TCGA-78-7162	8.682191781	1	1.049448154	1.742778461	2.222504741	0.687738148	0.935414788	0.876520011	1.104968522	high
TCGA-86-8055	0.339726027	0	2.531561123	2.858669345	3.384069982	1.663584631	2.583499347	1.178159443	1.19666189	high
TCGA-78-8648	3.312328767	1	2.176662953	3.101468699	3.031677765	0.902804712	1.869762251	1.138025167	1.081082463	high
TCGA-44-7661	1.526027397	1	3.555866452	4.190563504	4.677779392	1.421169429	0.857655327	1.481595511	2.390604101	high
TCGA-73-4668	1.279452055	1	3.030923102	2.295307492	2.897486921	1.720193521	3.46329287	0.985788285	1.466288566	high
TCGA-49-AAR3	5.18630137	1	3.658265168	4.701415001	4.187143756	0.697388332	2.513802046	1.787432874	1.761570573	high
TCGA-86-7714	1.712328767	1	1.539426352	1.379411362	2.912939524	3.420399667	0.130636978	0.703101054	1.008685895	high
TCGA-44-8120	0.712328767	0	1.977091582	1.846097712	2.019476687	0	3.661845351	0.935888909	1.30383161	high
TCGA-MN-A4N5	0.230136986	0	2.506437171	2.605806023	3.275669522	2.669517335	2.854083244	1.401737491	1.024125158	high
TCGA-73-4662	6.890410959	1	1.654905211	1.477229168	4.107687032	2.743332492	0.810636328	0.883881494	1.70750237	high
TCGA-53-A4EZ	2.934246575	0	3.215437092	4.286824976	4.484609283	1.776295211	2.971469612	1.462085833	1.095887147	high
TCGA-78-7148	1.715068493	1	2.78343549	3.272332006	3.625617676	1.962821804	1.102785768	1.875319664	1.869483516	high
TCGA-86-A4JF	2.019178082	1	3.198524799	3.703209252	4.575122904	3.332707504	0.592328819	1.565671258	1.522941661	high
TCGA-MP-A4T8	0.44109589	0	2.978724826	3.074429737	3.539740736	2.220691822	1.353013262	1.022855672	1.381448746	high
TCGA-78-7146	0.473972603	0	4.169890537	4.606548235	4.101168481	0.779309736	1.278312514	1.903750184	3.0588166	high
TCGA-49-AAR9	0.712328767	0	3.743442799	4.365863277	4.690297518	0.2588421	5.475925994	1.636922003	1.665383927	high
TCGA-69-7974	0.504109589	1	2.851494805	3.275121952	3.367618903	2.103934998	3.330667387	1.781886752	1.127479417	high
TCGA-91-6828	0.884931507	0	2.325174543	3.110305107	3.122757522	1.516658163	0.632776141	1.156088498	1.240057931	high
TCGA-62-A46V	6.024657534	0	1.488725794	1.755768666	3.410134021	2.937710481	0.539915143	0.869320827	1.063403603	high
TCGA-44-A479	1.331506849	1	2.695656838	2.728755713	4.206419583	2.056283951	4.623547812	1.722243994	1.426649092	high
TCGA-73-4666	2.191780822	1	4.33048526	5.447514399	4.727619363	0.724701169	0.827871611	1.792932377	2.600679366	high
TCGA-78-8662	9.208219178	1	3.348803491	3.449627796	4.435171846	4.840799068	4.757823869	1.599040655	0.57576236	low
TCGA-55-A494	1.317808219	0	2.886273092	3.85988211	3.209628194	2.311653945	2.815356959	1.326127146	0.659441693	low
TCGA-49-AARO	10.29863014	1	2.773735182	3.304014921	3.400038775	2.993422389	2.455865594	0.998213054	0.671651379	low
TCGA-62-A470	3.271232877	1	2.406488235	3.092219957	3.184918653	1.741134724	4.006131031	1.110728047	0.684767493	low
TCGA-78-7536	0.668493151	1	3.515632984	4.316359379	4.966670404	4.593724258	2.031875074	1.746980853	0.827363277	low
TCGA-78-7159	5.408219178	0	3.178704922	3.436849035	3.668861164	3.334974513	3.068008807	1.712229503	0.938452471	low
TCGA-99-AA5R	1.802739726	0	1.251267659	1.414468424	2.263776602	2.284517983	2.492060829	0.763936119	0.675202146	low
TCGA-93-A4JQ	1.44109589	0	2.771546727	3.231682155	3.982116515	4.112761008	2.094547888	1.136566123	0.666059246	low
TCGA-97-A4M1	1.646575342	0	1.48087103	1.007269429	2.538567464	3.221084696	3.090120043	0.401045188	0.60541647	low
TCGA-97-7937	1.545205479	0	2.335878519	3.134806772	2.466485388	2.247054647	4.245214976	1.181724032	0.442452419	low
TCGA-44-2665	3.564383562	0	2.219682764	1.835637123	2.860302562	2.783505686	4.621277097	0.60576815	0.601620814	low
TCGA-MP-A5C7	6.15890411	0	1.560168583	2.179772814	1.630514508	1.032791337	3.203737877	0.619908677	0.524215712	low
TCGA-97-8172	1.493150685	0	1.224470412	1.441703421	1.864014372	0.287695887	3.261037266	0.74835544	0.932579447	low
TCGA-44-8119	0.780821918	0	2.519292544	3.701048851	3.729967085	2.953426916	4.318611136	1.578037321	0.48658959	low
TCGA-80-5611	7.109589041	0	3.603565817	3.439316083	4.748762836	4.728425582	4.352444278	1.299781538	0.710494106	low
TCGA-44-A4SS	1.136986301	0	2.488892086	3.249022483	2.793126795	2.304748746	2.042390093	1.408799344	0.787175589	low
TCGA-62-8397	3.531506849	0	0.816331916	1.757487668	4.765307378	2.974622244	2.095331919	0.406243258	0.669474571	low
TCGA-99-8025	2.904109589	0	2.772260673	2.167425051	3.166413058	2.818793719	4.577985858	1.262164319	0.986386834	low
TCGA-55-8512	1.663013699	1	1.211707511	1.071006807	1.672583294	3.967767146	2.961468309	0.431596753	0.32233655	low
TCGA-86-8076	2.720547945	0	1.298552162	1.223651757	2.424825905	2.668788565	5.396777038	0.886410924	0.46194932	low
TCGA-93-7348	1.454794521	0	1.751233729	1.964996119	3.309010696	4.350749114	0.619965669	0.807131757	0.661452754	low
TCGA-L4-A4E5	1.583561644	0	2.95150126	3.854767672	4.713821166	2.528301757	3.788757739	1.309109233	0.835769198	low
TCGA-73-4675	2.526027397	1	2.037990802	2.100596914	2.426808179	2.533197271	5.073502788	0.828944213	0.454333876	low
TCGA-95-7567	1.556164384	0	2.428005138	3.969004016	3.67258601	2.339082641	0.524311662	0.986000551	0.694953097	low
TCGA-97-8174	0.449315068	0	1.030141822	1.237488461	1.730682992	0.715427417	1.762804197	0.694102733	1.002397309	low
TCGA-49-AAQV	1.854794521	1	2.483478389	2.341588453	4.365083588	3.878924422	4.121164638	1.338802048	0.873818146	low
TCGA-55-8508	1.690410959	0	2.877234997	2.821484917	3.767037125	3.179861013	4.123518874	1.146881969	0.789827093	low
TCGA-49-AARR	13.67671233	1	1.242999973	1.209922438	2.052344245	4.696851828	3.028794909	0.485679071	0.274420828	low
TCGA-95-7562	0.238356164	0	3.071813458	3.98233195	4.206209506	3.803486409	0.940363658	1.262659256	0.775996147	low
TCGA-49-4505	1.17260274	1	1.643104408	1.334313694	2.944569128	1.702182772	3.633257984	0.506682163	0.938884156	low
TCGA-62-8402	4.104109589	1	2.919501983	4.165505194	3.679292044	3.744348418	0.838558849	1.908176906	0.759540835	low
TCGA-93-A4JP	1.583561644	1	2.552512579	2.299982231	3.106515999	3.139326888	2.298936858	1.026567085	0.961160845	low
TCGA-93-8067	0.509589041	0	3.668250768	3.453165258	3.135189915	2.005607663	4.425235713	1.15559317	0.970168005	low
TCGA-78-8640	19.34794521	0	3.616056662	3.652535549	3.702990998	3.942241697	3.671450669	1.326842761	0.675299267	low
TCGA-99-8032	0.120547945	0	2.28613152	2.95438208	4.229735568	2.48846745	4.445494974	1.247674792	0.737014615	low
TCGA-49-AAR2	6.093150685	0	2.704093761	3.105008028	3.81430739	3.355901885	5.76372786	1.183945055	0.449942953	low
TCGA-78-8655	6.465753425	0	1.984785099	2.153458399	2.67075968	3.083873367	3.848648978	0.887826879	0.492084692	low
TCGA-44-6777	2.704109589	0	1.684794505	1.852793899	3.272082031	2.679188435	1.372169823	0.766543008	0.966021937	low
TCGA-86-8056	0.380821918	0	0.879570586	1.436934695	1.440337261	3.41879524	0.514300247	0.804104705	0.431411895	low
TCGA-97-A4M0	1.78630137	0	1.603707757	1.804561222	3.039665355	3.646774405	0.707220936	0.812535109	0.755482222	low
TCGA-78-7156	2.673972603	0	0.95777073	1.196181474	1.460298549	1.674837547	1.110196178	0.762611773	0.784062758	low
TCGA-53-7626	2.545205479	1	1.955488386	2.53071152	2.40412245	1.088336341	3.214264715	0.947753894	0.760139147	low
TCGA-44-7660	1.621917808	1	3.020788418	3.884172962	4.362264376	2.52572087	3.960586771	1.790646526	0.927045687	low
TCGA-55-7573	1.334246575	0	1.266346395	1.215605295	2.018930373	2.784616002	1.902945688	0.496999853	0.599343539	low
TCGA-MP-A4SY	4.112328767	1	2.333553399	2.23339481	2.450586545	4.032449129	0.871729647	0.857206627	0.659142152	low
TCGA-97-A4M7	1.723287671	0	2.206793861	2.195172133	4.066221826	3.352346389	2.184915004	0.897208744	1.005096868	low
TCGA-55-A48Z	1.783561644	1	2.622876951	2.843517806	5.210428999	3.837181338	3.634783757	1.225574175	0.950447473	low
TCGA-78-7539	2.167123288	1	1.066269021	1.780968087	2.310384622	0.874599164	4.021499271	0.860944369	0.618494726	low
TCGA-75-7025	9.054794521	1	1.325696106	0.96880711	2.520849148	3.941103493	2.48784492	0.499032009	0.525131571	low
TCGA-97-A4M3	1.479452055	1	1.24447428	1.471195786	1.698893653	1.295908712	0.221634601	0.477314458	0.971155435	low
TCGA-97-A4M6	1.556164384	0	1.903816548	1.657647463	2.645168332	3.275038278	2.881828729	0.85534171	0.679858228	low
TCGA-73-A9RS	0.931506849	1	3.37355523	4.024270028	4.424357124	6.729384183	4.245523044	2.68930341	0.417206139	low
TCGA-55-8511	1.512328767	1	3.458295902	3.229682049	3.109957073	3.329395458	2.356644722	1.311936092	0.993633544	low
TCGA-86-8075	1.901369863	1	2.585210863	3.430256499	3.489725316	2.408208596	1.464623835	1.35126761	0.957136253	low
TCGA-55-8096	1.969863014	1	2.373836939	1.761999635	2.549923191	4.307013873	4.952714227	0.764745546	0.397736293	low
TCGA-62-A46S	4.528767123	1	1.225513714	1.06369966	2.260615866	4.046619399	3.957922026	0.682425694	0.355939077	low
TCGA-62-8398	1.216438356	0	3.871123107	4.52659595	3.141839677	2.827271103	2.715220834	1.723624961	0.792389113	low
TCGA-MN-A4N1	2.265753425	0	3.613107268	3.905340308	4.50660575	4.283153562	4.429429172	1.248433431	0.563994653	low
TCGA-35-5375	0.723287671	0	2.425958468	1.945954478	5.394417762	5.173918939	3.007823404	0.667907381	0.86759123	low
TCGA-97-8552	1.715068493	0	0.923265352	0.979567295	1.670969013	4.307256557	2.953118447	0.562263919	0.276628198	low
TCGA-MN-A4N4	3.219178082	0	2.281460872	2.815158135	1.967487736	1.942318942	5.248030776	0.931838625	0.368318077	low
TCGA-86-A4P7	1.136986301	0	2.285539527	2.541072943	2.721425816	3.790854386	3.574514513	1.08228089	0.435864835	low
TCGA-49-4510	2.454794521	1	0.746829292	0.719698468	1.76525212	2.224271235	7.483857687	0.555163949	0.258376029	low
TCGA-49-AARN	3.109589041	0	2.069126417	2.177503895	4.058429932	3.267961802	2.489963917	0.749413527	0.855858376	low
TCGA-49-AAR4	2.408219178	0	2.496296644	3.162495503	3.498465093	3.566219087	2.050028614	1.482859339	0.716469678	low
TCGA-64-5781	4.271232877	1	2.487564553	2.778907042	4.27957084	2.850536618	3.740499112	1.320695507	0.964824948	low
TCGA-91-8496	1.383561644	0	1.032852683	0.546326824	2.040462187	2.534208056	2.64066072	0.28579446	0.671726216	low
TCGA-62-8395	3.331506849	1	1.17128306	1.661671171	1.481182157	3.099989955	0.372815397	0.781097885	0.504898592	low
TCGA-93-A4JO	0.090410959	0	2.055520189	2.513509442	2.906497167	4.787975671	1.80458848	1.153698994	0.424339677	low
TCGA-44-6148	1.928767123	0	0.721718112	0.530680592	1.370339938	3.073885021	1.65567116	0.362999121	0.487468202	low
TCGA-97-A4M2	1.709589041	0	1.506812294	1.482264093	2.000512531	2.178471496	3.154983043	0.732117519	0.630270934	low
TCGA-86-8359	1.216438356	0	2.223652683	2.137162155	2.728399241	2.2782798	5.916250668	0.698207719	0.475475805	low
TCGA-78-7149	10.79452055	0	1.387161785	1.23641853	1.809197097	1.28728611	5.148368382	0.712939609	0.592893257	low
TCGA-55-A57B	1.495890411	0	1.745201614	2.208016506	1.888607666	0.981801738	0.755174816	0.649766365	0.965694444	low
TCGA-86-8279	2.6	0	2.424731328	2.411773319	2.778381647	2.26357892	4.515210343	0.794315378	0.615025207	low
TCGA-62-8399	7.38630137	0	2.417209284	3.122036202	2.524753757	2.911047258	4.029370721	1.776270783	0.52294826	low
TCGA-93-A4JN	1.967123288	1	3.181492519	3.313018399	3.803552536	3.218808441	2.627780978	1.122701208	0.90296959	low
TCGA-69-8253	1.167123288	0	1.529447671	1.084358898	3.222955375	2.502742523	4.03885755	0.358028114	0.7541646	low
TCGA-78-7161	0.797260274	1	1.253740629	1.546460876	1.770315715	2.657405177	4.647612689	0.94276881	0.362451473	low
TCGA-44-2661	3.175342466	0	1.366924208	1.105525219	3.054313834	2.345203038	2.580021957	0.65819649	0.997540455	low
TCGA-86-7954	1.657534247	0	2.857027281	3.563832363	3.560550139	5.226922104	1.483858657	1.546191643	0.484548687	low
TCGA-97-7941	1.326027397	0	1.627740363	1.557984456	2.219178745	2.75695175	1.525178875	0.470991064	0.679782552	low
TCGA-49-4501	3.893150685	1	1.220360914	1.077022817	2.248750981	2.017556023	2.602741438	0.404133298	0.726944765	low
TCGA-78-7152	3.328767123	1	2.207373622	2.085177524	2.321448489	2.071888515	4.181667371	0.803068158	0.647599437	low
TCGA-78-7167	7.345205479	1	0.560893349	0.708014941	0.727224396	1.793251675	1.660920861	0.55952911	0.537997604	low
TCGA-78-7153	9.95890411	0	1.707849869	2.594565031	3.441269131	2.714272118	4.488391609	0.684189379	0.376477778	low
TCGA-73-7498	3.257534247	0	0.95832659	1.118147061	1.552410027	1.274994528	0.762317516	0.642466471	0.957694133	low
TCGA-69-7973	0.630136986	0	3.737941968	4.689783333	4.488513724	2.78380927	3.960803593	1.747533488	0.821118953	low
TCGA-80-5608	7.75890411	0	2.917391462	3.516006319	4.210375616	3.459814538	4.508401396	1.26715882	0.560917962	low
TCGA-62-A46P	1.62739726	1	1.314321231	1.186646341	2.345805109	2.489055533	5.841646866	0.634398387	0.407156771	low
TCGA-MP-A4TD	0.84109589	1	2.660607394	2.810436728	3.50420977	3.02374096	3.987853819	0.936032412	0.638230099	low
TCGA-55-8616	0.131506849	0	1.959842474	2.128224102	2.133334347	3.78322614	5.221971789	0.529534028	0.229314815	low
TCGA-78-7540	3.279452055	0	1.8259952	1.471224405	2.319135799	2.630026574	2.318219067	0.805462349	0.863577633	low
TCGA-MP-A4T4	7.169863014	0	2.942086605	3.318893788	3.863249267	2.226875415	4.010132587	1.419151059	0.975571139	low
TCGA-86-8668	1.15890411	0	1.808826878	1.571685046	1.963711483	2.220913973	0.908812016	0.570219255	0.946942598	low
TCGA-78-7537	4.443835616	0	0.958476416	1.077798774	1.623972649	2.160800819	0.905467204	0.528529513	0.708700088	low
TCGA-49-AAR0	13.05479452	0	3.203979261	2.745120337	4.674912034	4.695219999	3.163678057	1.02541671	0.907353266	low
TCGA-44-A4SU	1.120547945	1	2.223070329	1.830101147	3.108182184	4.090053969	3.018279866	0.80040826	0.626307558	low
TCGA-49-AARQ	18.44383562	0	2.03821948	3.130052963	4.826790484	3.721614364	3.515022322	1.441540846	0.606889072	low
TCGA-78-7163	19.85753425	0	0.918913752	0.733739586	2.312063925	4.957435013	1.755947227	0.368065852	0.353705318	low
