# Supplementary material for: A signature of tumor DNA repair genes associated with the prognosis of surgically-resected lung adenocarcinoma
Source: PeerJ. 2020 Nov 26;8:e10418. doi: 10.7717/peerj.10418 (PMC7700735; doi:10.7717/peerj.10418)
Supplement: Supplemental Information 5 [file peerj-08-10418-s005.txt]

id	futime	fustat	PLK1	FOXM1	PTTG1	CCNO	HIST3H2A	BLM	riskScore	risk
GSM773552	1.750684932	1	201.1296049	2028.797256	2533.286077	15.27097624	417.2743267	519.2167175	-151.9740694	low
GSM773730	2.578082192	0	70.94767054	156.5519087	657.9068216	816.4897104	124.9646135	223.9327998	-29.25376554	low
GSM773757	5.975342466	0	52.93341511	64.27504923	577.2935086	825.6730818	111.4459635	185.9735772	-27.47582547	low
GSM773554	3.008219178	0	63.39531329	198.4836922	517.5818089	165.3475133	459.5048272	182.2093655	24.38994057	low
GSM773743	6.260273973	0	41.86002604	84.20900819	507.2845846	361.4652566	99.28078951	146.1274136	60.58163533	low
GSM773666	4.210958904	0	51.57995506	189.2906028	703.5469385	494.6881987	235.5590066	295.214018	65.29932214	low
GSM773681	5.317808219	0	15.20435067	24.10366449	304.0431593	222.8303004	165.1740981	181.2466336	67.25907024	low
GSM773624	4.528767123	0	65.36254684	64.06400851	330.5988631	294.5515434	167.9139831	207.6253811	69.44898171	low
GSM773758	5.939726027	0	7.446578855	67.09522675	401.1330983	224.8624873	253.7411712	227.1514863	71.25122882	low
GSM773638	5.846575342	0	48.52656568	19.11865631	305.4127922	268.3330475	172.7190835	176.658219	71.8186403	low
GSM773606	5.383561644	0	17.97120927	44.48838049	246.0487487	62.71214828	122.1522326	130.9756495	74.2339305	low
GSM773741	5.024657534	0	68.08539761	72.21348609	445.1263656	403.7407901	103.9615091	202.5227865	75.13306359	low
GSM773556	10.58356164	0	44.02637116	180.9653519	600.1451347	263.1710652	42.43535236	150.3139291	75.31295563	low
GSM773609	2.712328767	0	25.87277495	60.45563389	440.5371888	132.0399994	199.6992664	110.3776518	82.66042861	low
GSM773706	8.131506849	0	39.79001921	29.66252422	260.5673272	141.5469544	188.4482342	187.0483359	88.43542856	low
GSM773686	4.057534247	0	15.29596394	58.65601578	416.0416349	159.3563262	140.9792143	149.4033441	89.68605239	low
GSM773561	5	0	4.922376679	68.66316533	617.7397739	349.5858422	172.5385385	191.1079459	92.05578252	low
GSM773620	4.810958904	0	43.93159696	46.54381431	434.0728532	214.9735296	195.190787	153.5462875	93.32824844	low
GSM773765	4.547945205	0	25.58120157	44.46921049	438.8197726	210.5368871	302.1146468	216.2434737	96.43990507	low
GSM773548	5.257534247	0	65.13676639	144.160061	558.6995046	114.7146532	270.9647485	140.6958206	97.709077	low
GSM773602	4.216438356	0	39.6563413	59.1014315	284.7259591	112.4046145	122.4929418	188.2183689	99.35546798	low
GSM773594	6.536986301	0	58.40913602	59.83921256	338.3154853	257.1176798	128.619093	252.8817804	108.4207444	low
GSM773721	7.687671233	0	25.91974919	69.76553767	327.2199251	47.95032235	83.44380399	155.8563739	110.0646732	low
GSM773695	6.709589041	0	19.68074346	74.34112201	459.3847815	161.4872174	110.3518404	171.9666222	110.4121499	low
GSM773623	4.484931507	0	28.08005431	44.2534537	310.1611408	40.52374317	64.78450124	125.2236328	112.7367964	low
GSM773655	4.060273973	0	50.18220036	69.02243712	468.6028646	148.1857215	208.2384877	162.4966972	116.1439045	low
GSM773759	5.901369863	0	55.75063913	59.19236296	397.490155	181.8003049	79.81303989	167.9546176	118.3182711	low
GSM773749	6.6	0	101.5631828	510.6770833	919.5206428	38.40154186	75.91399898	249.4903296	119.2314474	low
GSM773631	8.378082192	0	64.59657647	126.2826474	493.9510607	187.139307	67.96835302	183.3533727	120.3540011	low
GSM773691	9.495890411	0	85.24348164	105.4783013	429.6807038	180.5990218	216.7615123	229.165968	121.6734917	low
GSM773615	9.345205479	0	88.83562786	181.4751016	522.7743902	325.7373285	61.1565001	301.2960175	121.8914727	low
GSM773763	5.473972603	0	74.69470116	45.34841051	397.5918128	120.1576712	184.598339	139.8269341	125.123541	low
GSM773622	4.695890411	0	47.53457666	24.72827347	304.6691756	50.85544096	91.84806117	127.0712335	126.0918557	low
GSM773715	5.063013699	0	102.6066597	214.8125	682.9327363	127.1330586	361.8232342	215.0917016	128.0377856	low
GSM773668	2.843835616	1	46.35291222	70.4718226	535.3382876	188.7220687	215.6559801	183.3044176	128.2181183	low
GSM773687	3.37260274	0	52.51458492	86.41040238	382.2330729	16.6523894	146.3958175	155.737138	130.0822104	low
GSM773664	3.928767123	0	67.36603627	117.833381	446.7140498	112.9483216	84.9932911	184.8669176	133.3025011	low
GSM773696	5.093150685	0	39.03240123	34.26060325	304.5923209	78.74728468	90.80857787	187.8803989	134.4970468	low
GSM773569	7.890410959	0	56.42621395	191.495538	612.6162983	133.2104611	300.6234756	290.0766959	136.9900129	low
GSM773762	5.854794521	0	40.85369426	59.00940438	515.0134654	198.4836922	67.90433657	165.1740981	140.1262377	low
GSM773684	4.939726027	0	62.50117902	131.7710398	648.6057546	194.4137132	182.9559038	194.222815	143.9983205	low
GSM773720	3.052054795	0	15.13638529	77.76746697	681.0203252	166.7372174	187.3287125	153.4228119	147.5190709	low
GSM773712	3.882191781	0	44.15864377	57.9175678	599.9812627	184.3337779	78.16148215	118.2202188	149.1278657	low
GSM773596	2.742465753	1	27.40558506	49.73071885	459.057768	97.92313739	90.42076347	170.1758924	150.6333938	low
GSM773711	4.624657534	0	60.64804052	96.81893896	535.859502	64.68285537	219.4216686	174.1052941	154.4036011	low
GSM773692	8.939726027	0	32.19329784	95.70245808	448.0152757	95.56168223	67.86097085	229.2236249	154.6087233	low
GSM773710	3.232876712	0	11.93938862	83.9622634	579.3732215	106.3599149	61.571166	164.4348164	157.4479178	low
GSM773714	4.58630137	0	59.9912943	218.0864139	844.2936357	230.9830729	65.58498079	194.3150883	159.5119416	low
GSM773564	5.002739726	0	56.95362519	97.56033251	766.0000635	158.6794334	461.7035061	200.8254256	160.5949846	low
GSM773713	3.906849315	0	72.38444804	210.1272389	778.8702998	105.9295922	139.996586	166.1473577	164.7520743	low
GSM773546	1.660273973	0	101.5910982	299.8818915	989.9911077	268.6545986	61.541885	188.4929973	165.1392862	low
GSM773618	4.164383562	0	15.13055569	108.2540968	730.5724085	234.4325934	88.63108962	210.4373888	166.1227454	low
GSM773722	4.556164384	0	53.80163872	69.22667365	586.3332698	194.3651709	173.5324092	214.0755526	167.0546205	low
GSM773734	6.084931507	0	41.00095671	56.42621395	411.9255272	34.73878541	98.8694979	191.591257	167.9246194	low
GSM773736	2.276712329	0	62.91538443	90.5549495	541.0414126	123.4469322	199.6003081	223.2596862	167.978877	low
GSM773653	2.38630137	0	59.27207984	113.5674622	765.5308689	263.9324822	152.7459667	198.8800495	172.705353	low
GSM773717	4.876712329	0	87.22723736	306.9294652	834.9032012	256.0949886	121.935396	356.6422764	175.8046528	low
GSM773617	5.306849315	0	44.83186849	86.6043334	844.0368394	383.8683626	100.2542873	204.5727896	177.8860767	low
GSM773693	4.994520548	0	12.89554553	84.57822027	655.961128	48.79414777	128.5577522	149.5543223	179.4200258	low
GSM773750	4.449315068	0	100.6803465	48.140625	422.2010607	143.8269023	63.18860756	187.230834	179.7423254	low
GSM773727	3.961643836	0	72.99042492	247.9893134	871.6603786	114.249738	204.4715765	221.4979357	181.4578144	low
GSM773755	6.610958904	0	44.79396516	61.571166	489.7665142	57.96838081	218.3637894	235.7288491	181.730697	low
GSM773744	5.887671233	0	49.40402296	42.45434769	430.6691438	54.4134591	72.23064342	187.3287125	182.7037384	low
GSM773608	4.290410959	0	71.59972053	6.513347347	400.4135861	51.42116441	165.1740981	169.7036014	183.8539438	low
GSM773705	6.991780822	0	46.53315549	126.7720798	690.1900407	99.52594639	105.7392181	177.2755812	184.7725769	low
GSM773689	9.183561644	0	66.07484994	58.28279821	645.2299924	179.7557006	84.49802306	143.126048	185.6159312	low
GSM773670	2.02739726	0	56.90361408	96.62629414	474.4492823	50.89944582	58.9451418	220.9068852	186.9846141	low
GSM773607	6.643835616	0	69.48747142	77.50663745	471.3062754	42.5844012	100.4551099	193.7676258	187.3545029	low
GSM773708	3.868493151	0	16.22677488	109.9792699	906.1136306	131.3412411	305.1081364	156.7449981	187.4325324	low
GSM773648	2.279452055	0	63.96022691	172.4498539	860.4256225	139.219544	214.3844322	186.4340542	191.3638656	low
GSM773645	2.15890411	1	98.7704443	388.0551956	724.0678989	102.3221704	194.2680069	478.0121951	191.8719867	low
GSM773754	4.983561644	0	76.1518515	158.1275248	645.7456174	76.76552179	161.7711192	234.2086827	192.9314871	low
GSM773728	3.183561644	0	27.82496507	65.70462557	598.1060086	27.93798828	226.868569	200.1877223	193.4934401	low
GSM773726	5.252054795	0	41.94267658	91.18756352	549.8801448	77.58108645	82.37191152	225.4726404	193.620206	low
GSM773625	3.276712329	0	52.54817311	77.6379732	589.1582825	55.68670208	83.81677147	158.1275248	195.3082323	low
GSM773540	1.197260274	1	77.33974848	231.2110169	1019.577553	244.1236344	249.4903296	240.6153296	197.6858479	low
GSM773761	5.463013699	0	40.30724006	55.59811277	542.8523247	107.8332063	136.3187405	252.0823488	204.2278623	low
GSM773685	5.238356164	0	78.78610899	81.65982279	563.3779853	112.2358121	149.8988027	238.1183626	206.8976162	low
GSM773740	5.232876712	0	76.46803544	190.0752668	762.2712779	200.1371951	101.1040158	291.3585493	206.9628069	low
GSM773701	4.57260274	0	62.28865361	158.839415	598.4266387	6.927969087	71.29813739	236.2007749	208.7284372	low
GSM773680	4.747945205	0	38.60215796	117.8960159	762.9342607	111.2182181	63.79580316	177.0549574	210.1601692	low
GSM773634	6.712328767	0	15.17371995	88.69962367	688.2212907	107.8062992	78.74728468	225.1858009	211.7648796	low
GSM773636	4.484931507	0	94.58261878	341.4202553	1002.850292	86.45152121	375.5391895	344.3121189	211.9344788	low
GSM773735	2.326027397	0	75.56503271	97.77712938	587.7552083	126.1262386	69.10208651	240.4479643	213.6952048	low
GSM773733	3.846575342	0	14.29714891	75.12512703	718.9457571	113.5102658	225.9266546	255.9780393	214.591843	low
GSM773748	5.4	0	14.84580634	46.75554973	553.8509273	11.51764462	66.89390403	196.8543096	215.160788	low
GSM773660	4.849315068	0	72.63648056	280.5379827	1095.748857	149.3282203	229.723609	232.6888338	217.9610259	low
GSM773697	5.473972603	0	146.8035283	328.9948552	941.8903709	260.9573012	68.08539761	320.2525724	219.1853223	low
GSM773678	2.065753425	0	81.06910569	128.9464717	857.6803862	227.7046494	191.3484184	229.0011115	220.6641602	low
GSM773644	1.545205479	1	54.31920494	159.5632463	867.2894436	204.088764	107.9213986	249.7326918	221.8507525	low
GSM773637	5.57260274	0	91.60428576	142.6015466	768.6806402	103.2624889	251.8370014	235.7288491	223.3319682	low
GSM773707	8.4	0	62.74113551	98.24206047	640.2675305	51.56871268	223.5961795	253.6201092	223.652606	low
GSM773699	5.189041096	0	79.61521056	34.26842369	499.964812	89.74275915	110.7100483	225.1858009	223.7295255	low
GSM773597	0.709589041	1	99.75418413	171.4524263	952.978341	319.9340066	118.6341225	243.3267276	225.3148824	low
GSM773732	5.082191781	0	92.46991711	70.50452553	527.7076982	60.78236153	78.02889196	208.3839399	225.3223604	low
GSM773575	0.947945205	1	85.15969576	623.2306275	1505.096418	218.4137608	341.234502	496.1933753	225.4321109	low
GSM773738	7.082191781	0	50.31158695	111.305275	657.0052083	30.18078514	48.60034378	197.1008479	225.727974	low
GSM773725	5.969863014	0	90.02067454	175.4995554	870.3338415	86.99025025	146.5456047	167.9139831	226.3669109	low
GSM773545	5.147945205	0	41.26395373	180.1024994	1295.172764	459.7502541	189.7026327	243.5084794	232.8843516	low
GSM773610	1.997260274	0	43.09127684	88.9462573	784.3722053	179.2227039	165.9831523	261.4401042	234.462458	low
GSM773682	2.120547945	0	75.71262862	106.2048161	749.0567835	11.40535283	178.6719544	155.7798209	234.6965104	low
GSM773650	3.073972603	1	75.14358645	140.1746856	1001.63313	260.3737138	103.2904599	182.8711573	237.675944	low
GSM773760	5.679452055	0	39.22915079	50.84259877	618.8792556	9.310468472	88.00090511	192.4078855	240.419868	low
GSM773688	5.380821918	0	106.5444931	125.8019245	667.5128303	66.48434324	155.1679211	238.5780615	240.7789056	low
GSM773739	6.690410959	0	7.376225169	44.33876397	666.0745681	7.998465685	64.43979849	198.2368839	247.2021254	low
GSM773745	7.016438356	0	63.8406774	158.2772644	768.2286585	160.7107311	213.1552973	380.6832127	252.1065864	low
GSM773571	7.575342466	0	53.22610201	162.9542524	1081.438389	145.7923495	187.3287125	178.6240155	254.4101193	low
GSM773731	4.446575342	0	36.00552591	81.12588923	888.3603913	118.7617426	114.9171827	178.6719544	255.8617177	low
GSM773663	5.446575342	0	72.68584858	51.876969	743.3784299	38.84673923	197.1008479	167.9546176	256.1630431	low
GSM773704	4.956164384	0	15.01367882	57.41962811	747.324314	65.76618871	101.7626159	235.9599689	260.3530291	low
GSM773641	3.608219178	0	47.27052369	163.3168826	1053.932292	68.55310753	475.335874	277.6623793	260.8168914	low
GSM773550	5.008219178	0	20.9563425	101.1294938	1161.77909	189.0076537	134.1273342	110.4052417	260.8808431	low
GSM773584	4.452054795	1	62.91538443	246.4658441	1179.824441	98.36764005	406.3747777	287.4211128	265.9077007	low
GSM773629	2.24109589	0	69.22667365	35.23391054	559.589939	61.59827156	98.7704443	276.7927147	268.2491254	high
GSM773627	5.616438356	0	54.2347561	118.8234486	990.3417175	107.8938167	166.3992473	181.5661998	270.0024814	high
GSM773671	2.854794521	0	65.72038157	112.6916762	764.6535188	3.661110731	103.1318359	211.6378938	270.0355505	high
GSM773557	4.04109589	0	59.00940438	354.9784362	1160.192073	48.88758416	285.0681847	376.1928671	271.3883186	high
GSM773635	5.153424658	0	63.60238027	60.33361916	742.9275279	105.2651963	143.8269023	254.2436325	273.2426764	high
GSM773595	4.273972603	0	76.48759051	60.80943137	956.0524644	234.1545986	92.69170001	168.33797	273.7248476	high
GSM773566	9.156164384	0	68.6779805	111.305275	1013.688453	157.0962748	223.2009972	204.6752414	274.5933405	high
GSM773752	5.084931507	0	73.4952204	24.14815763	811.7597815	156.9005812	55.1583897	164.513132	279.1869647	high
GSM773742	7.994520548	0	62.43098164	294.6963605	1264.839812	87.91518991	248.8912602	261.0253747	281.4806215	high
GSM773619	3.767123288	0	12.33368962	74.01718115	960.0734883	83.70915111	92.62633384	184.5566724	284.773555	high
GSM773719	5.147945205	0	35.76354087	32.69297828	913.7030615	170.8011623	112.8903312	202.0751715	285.5399698	high
GSM773543	3.21369863	0	43.22309292	108.0084556	1107.737678	267.3725864	44.33876397	204.088764	286.5574049	high
GSM773553	3.591780822	1	54.19704332	87.91518991	935.1486916	221.600181	255.6073107	330.4485201	287.4024974	high
GSM773551	5.043835616	1	34.51396167	121.9970544	1017.564342	117.3798987	169.7036014	239.9872967	287.5611106	high
GSM773632	5.317808219	0	64.99698298	136.8469735	1037.611598	146.1681275	75.9500127	197.5281695	290.4126232	high
GSM773676	4.704109589	0	69.68730945	285.4703697	1280.238694	117.4072107	116.5489075	223.3095941	292.290321	high
GSM773567	3.638356164	0	72.32953824	105.7917858	904.7617505	92.17076347	180.511036	250.5837462	295.4463532	high
GSM773662	4.994520548	0	31.36057784	27.22678679	984.63078	124.2503414	191.9319582	176.7910315	296.3183977	high
GSM773709	3.608219178	0	20.82767642	83.26079776	883.2632749	48.68565803	74.1453649	233.8055132	297.4806001	high
GSM773657	2.854794521	1	63.41057705	90.02067454	836.3600737	8.212680724	83.21925813	198.7792016	298.9059011	high
GSM773626	4.663013699	0	97.73040523	246.8907203	1086.465955	180.6864043	131.5031441	335.4777693	301.1440781	high
GSM773568	8.01369863	0	108.387862	239.7567645	1102.127922	97.05230564	116.9588812	243.5084794	302.9931616	high
GSM773702	8.736986301	0	98.67428068	127.2875143	857.1825457	83.01411649	47.06380208	259.6150279	313.6644514	high
GSM773667	3.915068493	1	71.75416825	217.4239393	994.5064787	70.52323107	166.8615028	358.1273501	314.2262716	high
GSM773647	3.684931507	1	33.68892912	73.75310436	1064.325457	154.4410728	248.831412	268.7860137	316.0762365	high
GSM773683	7.980821918	0	92.05217067	541.0414126	1834.997586	97.75346164	330.5197853	296.0790777	322.3107684	high
GSM773604	3.493150685	0	133.6897389	764.8837017	1828.432673	125.1611884	125.3504907	477.7693725	323.2851822	high
GSM773570	4.723287671	0	78.42073171	86.23370014	788.0377922	55.05928449	96.34005018	299.8109121	323.4904746	high
GSM773737	8.819178082	0	91.11950584	258.7620998	1200.042048	72.5509321	104.6122332	264.2523342	329.8774659	high
GSM773669	6.810958904	0	68.3254335	131.2059118	1124.753557	143.9722434	107.1544874	247.3670922	338.2411956	high
GSM773651	7.309589041	0	145.5675495	316.7154472	1703.150279	346.24711	252.1466114	213.3660918	342.4942645	high
GSM773718	5.709589041	0	43.02733978	82.91608708	1221.162348	156.5109407	62.72644738	155.3674574	342.8838182	high
GSM773589	3.402739726	1	77.60057006	447.3121824	1683.817073	275.6772739	272.5647231	445.9262259	345.6122447	high
GSM773574	1.495890411	1	121.4630335	420.0657393	1418.997078	97.33929592	91.62372967	341.1554243	347.3807572	high
GSM773614	6.983561644	0	31.41082516	97.22020293	1147.331174	85.87777884	187.6033092	261.5083365	353.8266622	high
GSM773700	5.098630137	0	42.6289658	106.2554862	1016.915968	73.51134559	91.82404408	300.3342861	354.2890575	high
GSM773746	5.334246575	0	76.11386084	267.503811	1392.030234	88.65247078	155.410982	262.9199854	358.3021718	high
GSM773747	5.043835616	0	6.376805251	32.35370022	1147.331174	7.589629383	51.4327998	118.2484439	360.7099497	high
GSM773724	4.463013699	0	14.15514045	157.7709921	1448.049162	142.3569455	90.78710938	180.8284902	361.0979147	high
GSM773592	3.687671233	1	88.11124079	265.4709889	1633.259909	248.2272135	73.26279853	193.4119347	371.1351118	high
GSM773579	1.164383562	1	241.1313675	564.4072027	1611.364456	216.9191438	116.1042222	395.942486	371.3216158	high
GSM773588	4.608219178	0	50.59342448	90.94206523	1346.427973	310.3045605	131.2700711	274.7418382	373.2004225	high
GSM773679	6.476712329	0	77.84104262	238.0580062	1225.763465	76.29742283	111.0783394	346.9281631	376.1184079	high
GSM773612	2.24109589	0	87.72618934	197.430275	1106.58346	37.69782933	122.0326791	341.234502	377.3834074	high
GSM773611	6.449315068	0	36.34994284	55.73705856	1247.931275	74.19948075	113.6990123	155.0039063	378.6404082	high
GSM773591	2.583561644	1	135.5671367	379.0456047	1422.26156	94.08596132	67.12760417	333.1575521	381.1919771	high
GSM773643	1.923287671	1	103.0767515	445.7963986	1674.537221	131.1064771	180.2836319	365.4366108	382.2236594	high
GSM773764	5.22739726	0	101.1040158	179.7557006	1341.081936	98.07088415	246.8907203	257.8220592	386.4938041	high
GSM773613	5.504109589	0	174.799495	638.7746443	1842.57406	200.5387132	444.2705158	580.7404726	389.9330881	high
GSM773690	5.912328767	0	93.96688421	59.74337843	1186.826601	155.0463192	62.64425734	200.6837684	394.8945948	high
GSM773656	3.090410959	0	44.54568407	80.67401073	1061.55672	65.80968147	90.5549495	323.3203125	395.6731336	high
GSM773577	7.290410959	1	68.03460842	162.2404726	1405.366362	202.3249968	125.7373444	295.0628493	402.3189067	high
GSM773603	1.742465753	0	187.3287125	812.4366743	2317.533791	210.4373888	95.72578443	400.5221037	413.4737978	high
GSM773675	5.093150685	0	20.74502588	161.0424289	1504.50127	115.2924368	75.01706999	239.516419	416.275643	high
GSM773756	5.065753425	0	77.60057006	154.4827395	1361.085112	209.4176194	121.2130256	352.1512957	423.0212493	high
GSM773600	5.610958904	0	116.4605961	286.4152058	1546.589812	276.6538364	98.26722879	400.4135861	428.3330298	high
GSM773716	5.084931507	0	128.6570598	375.9057101	2103.0531	385.4874555	196.2652121	253.2399168	431.2134786	high
GSM773587	3.131506849	1	106.4119268	196.4635099	1508.049035	127.6419191	302.1146468	323.4865028	439.1552345	high
GSM773580	3.509589041	0	39.09318232	143.6399263	1282.092988	14.21967992	98.57105088	336.4811992	441.2327483	high
GSM773642	5.424657534	0	73.07389323	146.8456555	1405.366362	81.90809991	47.17814326	260.8942772	448.9610204	high
GSM773585	4.643835616	1	93.05600546	226.9308784	1545.359883	102.6557736	97.87503176	286.010639	451.3408925	high
GSM773581	2.860273973	0	247.4343083	1031.96297	3208.762957	447.6645071	205.4698139	341.1554243	464.1801451	high
GSM773598	6.271232877	0	37.12766768	135.0167683	1929.886306	144.6057387	564.5446519	230.3787316	467.1987263	high
GSM773576	2.336986301	1	33.55568788	70.55780774	1193.013592	77.56165841	106.1480088	421.9710366	471.0354061	high
GSM773729	3.37260274	0	81.53894341	161.5248349	1894.976753	201.8301734	210.6359566	142.7876651	471.141199	high
GSM773590	6.169863014	0	13.31741953	182.9983168	1557.890752	119.6784728	78.82105882	388.8109439	479.2723167	high
GSM773549	5.02739726	0	33.91618236	81.88849721	1632.555132	161.1604262	111.8436785	230.1091845	481.5392307	high
GSM773565	6.002739726	0	158.6794334	518.5108295	2029.754827	116.5175622	293.6101372	414.3676639	481.8894672	high
GSM773601	4.04109589	0	198.9834223	980.2235772	2527.500254	20.91157346	241.4867569	548.7479675	483.9261613	high
GSM773621	4.375342466	0	232.30672	970.0595783	2336.580539	14.39562691	396.4413745	678.9246697	485.5787111	high
GSM773652	5.304109589	0	18.71470481	102.4735534	1675.912729	139.1847847	68.75611344	227.3208048	486.8641216	high
GSM773628	3.44109589	0	161.8600896	255.2447599	1567.518928	105.4513942	206.8719512	353.4847561	490.2045018	high
GSM773723	4.728767123	0	67.67268483	124.4400327	1647.356326	84.32592575	149.3282203	278.4582381	518.7581231	high
GSM773605	5.493150685	0	68.77152407	176.1189342	1536.119157	61.04970544	117.2587255	403.6474212	525.5025888	high
GSM773563	5.517808219	0	159.277836	379.6220147	1873.202998	101.0752906	223.5961795	409.3703951	530.2144691	high
GSM773665	1.726027397	1	152.4748317	539.2776931	2294.341463	183.5788872	81.49902344	359.0227071	535.202489	high
GSM773649	7.361643836	0	159.1938516	459.9830729	2108.960112	145.6776709	92.19476467	395.7523183	556.0393693	high
GSM773573	0.605479452	1	126.253279	270.0550686	2103.0531	72.95640403	240.5633575	208.3382241	557.97476	high
GSM773583	2.901369863	1	77.24852325	205.3140403	1703.150279	51.46741616	127.4529741	411.7258638	567.0147917	high
GSM773586	8.153424658	0	224.3757304	647.7232597	2640.840447	330.2997015	264.2523342	441.8960239	574.9599695	high
GSM773562	4.410958904	0	58.57690628	483.886687	2327.650661	102.0120522	331.1049289	527.1686992	580.7094586	high
GSM773640	1.479452055	1	61.48657425	206.45746	2266.475864	184.6447853	363.0827934	292.9712907	588.2136646	high
GSM773672	3.471232877	0	87.16322885	152.1187913	2166.270325	316.1190295	282.0163554	318.8539126	589.5116289	high
GSM773677	4.093150685	0	103.4163491	121.9667254	1689.232597	82.10705666	68.40880653	331.1049289	590.0944289	high
GSM773694	5.084931507	0	127.9040825	114.6296526	1519.843242	86.94811515	191.2554624	461.3460048	593.5789026	high
GSM773661	3.926027397	1	90.8318407	465.445376	2645.676829	69.76553767	261.1430545	305.2650216	625.4844547	high
GSM773599	5.249315068	0	77.60057006	667.8823044	2868.6781	162.9141895	134.9117442	466.3959286	632.3863273	high
GSM773578	2.238356164	0	109.5598006	413.8445122	2454.77312	133.3105151	296.4962525	416.2597497	633.3136121	high
GSM773658	3.367123288	1	193.9111249	913.1184578	3483.253049	258.0702807	221.75578	411.8224085	668.4069569	high
GSM773698	5.073972603	0	25.7799638	97.50890022	2317.533791	45.00564898	76.73036554	228.080491	708.3103099	high
GSM773542	7.126027397	0	88.9462573	244.7079205	2405.647612	52.40323298	102.785061	297.3784934	709.187066	high
GSM773633	4.37260274	0	150.3139291	412.0253112	2525.96875	176.2543509	118.8234486	449.0382685	709.6533676	high
GSM773541	2.035616438	0	118.8879017	274.7418382	2795.212398	350.6338923	71.53313961	282.9588097	730.3330654	high
GSM773572	4.189041096	0	200.5387132	463.7111598	2616.839939	29.7668854	169.0564818	361.6453252	731.976965	high
GSM773639	2.134246575	1	176.0738853	451.9831682	2892.270325	93.68155329	68.52022199	244.5296621	751.2909762	high
GSM773593	4.060273973	1	80.42189088	320.2525724	2784.515498	77.50663745	167.2838065	310.7485709	759.042826	high
GSM773544	6.490410959	0	44.71774565	49.78414793	2874.710874	324.8462907	210.2768833	149.3663935	765.3613217	high
GSM773654	7.317808219	0	80.46166794	211.0598323	2801.011179	51.56871268	175.3200743	218.0350927	791.5735171	high
GSM773630	3.161643836	0	425.8366362	994.1998222	3542.892022	69.96599498	330.7690866	392.7506987	798.6863749	high
GSM773646	4.008219178	0	51.45645166	95.94149358	2720.268547	164.1076442	158.1993617	268.0793318	808.2656623	high
GSM773674	2.852054795	0	198.6841019	800.8601372	3436.941819	83.75514482	181.2926512	572.6673018	852.7566672	high
GSM773753	4.153424658	0	62.32895468	133.995014	3041.275407	49.16638481	48.72845608	154.6420382	889.8312243	high
GSM773703	4.991780822	0	148.4497586	646.4428354	3445.433435	191.495538	270.3802718	702.7740091	924.7059524	high
GSM773555	3.257534247	0	162.6575997	461.1137576	3403.223323	117.0213415	87.33198361	368.6218559	932.1263564	high
GSM773673	2.78630137	0	108.7704681	243.3909743	3539.809451	170.0082571	150.2761369	243.90887	983.8678106	high
GSM773582	1.547945205	0	164.5576886	396.2374238	4056.392785	161.2417588	62.47204888	291.7131606	1117.271401	high
GSM773559	8.402739726	0	227.8134527	557.2646087	4382.8125	84.72298177	407.5011433	360.4437881	1150.36892	high
GSM773547	0.821917808	1	75.86169334	108.6872618	4238.366616	92.75914634	180.8284902	201.1296049	1245.29319	high
GSM773659	6.2	1	264.1186643	736.7945249	4842.017785	99.18242664	280.9342607	495.5483994	1279.223327	high
GSM773558	5.084931507	0	89.76418001	890.5329014	6076.370427	150.9622237	214.6023882	275.8038935	1352.909514	high
GSM773751	6.657534247	0	101.5910982	169.4377858	4858.916667	291.8401296	67.22370427	238.635766	1381.2629	high
GSM773560	3.128767123	0	139.7138751	503.1698742	5204.531504	57.64072424	94.38767943	375.4481707	1440.362119	high
GSM773616	4.947945205	0	574.5334731	1430.130589	6343.10315	443.2760417	329.084159	886.8708714	1554.315075	high
