# Supplementary material for: A signature of tumor DNA repair genes associated with the prognosis of surgically-resected lung adenocarcinoma
Source: PeerJ. 2020 Nov 26;8:e10418. doi: 10.7717/peerj.10418 (PMC7700735; doi:10.7717/peerj.10418)
Supplement: Supplemental Information 6 [file peerj-08-10418-s006.txt]

id	futime	fustat	PLK1	FOXM1	PTTG1	CCNO	HIST3H2A	BLM	riskScore	risk
GSM1019305	10.5369863	0	5.197063835	7.953443878	9.784029591	7.062760956	7.654348568	6.780525675	0.743050882	low
GSM1019259	7.093150685	0	5.336608887	7.812689956	9.595960345	6.542436872	6.987407451	6.65862788	1.065099596	low
GSM1019320	4.076712329	1	5.207658106	6.840460952	8.751939423	6.742414825	6.407080825	6.08697572	1.086902428	low
GSM1019243	2.824657534	1	6.318553691	8.126073721	9.78052692	8.548177914	6.667537767	7.169361348	1.155503197	low
GSM1019283	5.282191781	0	5.53238787	8.241909728	9.676000478	6.64224866	6.488408303	6.993513458	1.156132655	low
GSM1019253	2.347945205	1	5.612687714	7.849162199	10.94791335	8.396368533	6.325753971	6.707101004	1.161630324	low
GSM1019270	2.739726027	1	5.10522243	6.584113296	9.368023931	7.466026462	6.833871647	6.333911506	1.170985679	low
GSM1019249	7.852054795	0	5.562962123	6.442349804	9.003637197	8.360725247	5.365487858	5.937366719	1.203692915	low
GSM1019204	10.81917808	1	5.877447634	5.930870835	9.699737549	8.349990533	7.118167177	5.247509392	1.269919275	low
GSM1019316	3.95890411	1	5.522392429	8.355202188	10.54246926	7.218878298	6.960676544	7.450516058	1.283971836	low
GSM1019309	2.682191781	1	5.13559645	7.902640206	11.13859589	7.415047159	5.624440096	6.680875194	1.329534373	low
GSM1019244	3.405479452	1	5.571426703	6.188802291	9.290098229	7.373298489	6.656799939	5.560822779	1.349102682	low
GSM1019298	2.75890411	1	5.856852006	8.496162882	10.81211386	7.282187326	5.383912378	6.668575988	1.37345707	low
GSM1019153	1.076712329	1	6.001156554	6.889971675	8.518652468	7.275399344	6.014736876	6.183997952	1.379445625	low
GSM1019299	4.410958904	1	5.177895682	7.271129997	9.53457953	6.158530722	6.519265311	6.480076381	1.38585304	low
GSM1019261	6.323287671	0	5.529516726	9.71500132	11.39582794	6.150852748	6.836787633	8.153578155	1.420059877	low
GSM1019313	13.87123288	0	5.249096929	8.264862061	10.96759531	7.679621482	5.519652075	7.534207714	1.451350579	low
GSM1019200	0.961643836	1	5.850598394	6.426311882	8.51562064	6.517546985	8.063459747	6.216965656	1.453009033	low
GSM1019290	4.109589041	1	5.518907819	6.235817423	8.730803821	7.320751579	8.150185721	6.858068972	1.463838114	low
GSM1019265	6.345205479	0	5.511801583	7.327999816	10.28242399	7.676616435	6.598425418	6.963142862	1.494359877	low
GSM1019196	0.016438356	1	6.096489108	6.109277219	8.47605242	8.444490394	6.37429685	6.294522655	1.495484981	low
GSM1019288	5.093150685	0	4.944892105	6.507965711	9.317671795	6.154937744	6.920304279	6.365560103	1.509441285	low
GSM1019314	13.41643836	0	5.684026601	8.448957171	10.90870137	6.745688302	5.841720892	6.903283567	1.521290589	low
GSM1019272	3.353424658	1	5.364579181	7.095022396	9.836603904	7.130227225	5.441893286	6.467122603	1.56088257	low
GSM1019312	5.936986301	1	5.738714101	7.157894835	10.16954259	7.31084084	7.131418656	6.651830556	1.56673452	low
GSM1019214	12.29041096	0	5.860212054	6.890750184	9.704473379	7.865483498	6.231643988	6.506513946	1.571901162	low
GSM1019328	3.049315068	1	5.99161514	8.322192756	10.07529122	6.662061419	6.37008667	7.20688925	1.590663349	low
GSM1019230	6.567123288	1	7.203001684	8.543381672	10.65220424	9.175864083	7.42603847	7.747954077	1.597860415	low
GSM1019324	7.698630137	1	5.437099535	7.200778883	10.36308133	7.019833935	6.632299929	6.729080512	1.63966155	low
GSM1019175	15.64931507	0	5.913295201	6.026384003	10.27996826	8.619771529	6.443084094	5.85586797	1.707354105	low
GSM1019254	7.564383562	0	5.466301743	7.349276173	10.38597014	6.582550672	6.385803223	6.629148522	1.709370406	low
GSM1019330	6.890410959	0	5.285670689	7.060338234	10.22066513	7.033587397	6.478860038	6.959305121	1.71800361	low
GSM1019186	10.53150685	0	7.375386141	9.254759497	10.87569256	7.347469408	6.834698113	7.119537354	1.734415404	low
GSM1019143	1.523287671	1	5.835854667	6.044467848	8.196535694	6.20168756	7.423625712	6.140866027	1.741735293	low
GSM1019295	13.04109589	0	5.909395179	7.86614928	10.4922585	7.229009512	6.109745571	7.095287712	1.748731961	low
GSM1019256	2.290410959	1	5.695158666	7.979329012	10.90454973	7.173662458	7.244029765	7.674402354	1.763830301	low
GSM1019268	6.706849315	0	6.093892	7.660909225	10.14841134	7.122969024	7.161140286	7.196813467	1.764749242	low
GSM1019247	3.076712329	1	6.273648009	8.527094004	10.81972831	6.492885045	6.343929369	6.928516621	1.780553955	low
GSM1019310	8.81369863	0	5.013586239	5.616900386	8.96518318	6.152569206	5.893537872	5.614329435	1.796960088	low
GSM1019300	3.745205479	1	5.381657192	7.247032944	9.779682393	6.656288614	6.154013497	7.222125618	1.823531299	low
GSM1019274	0.136986301	1	5.509657256	7.456302565	11.00287363	8.000923624	6.126460484	7.452349604	1.828672022	low
GSM1019152	1.432876712	1	6.55740917	7.863645593	10.03418405	7.420789446	6.518278784	7.058362066	1.831836689	low
GSM1019321	14.26575342	0	5.706675627	8.232870919	10.63564503	6.799972223	6.61700128	7.828214684	1.837024589	low
GSM1019171	8.931506849	1	5.739604716	6.211102544	9.649184246	7.543974584	5.667351548	6.001156554	1.847137204	low
GSM1019273	4.008219178	1	6.01329819	8.15994325	11.221093	6.513042216	6.288220464	6.730953294	1.87798752	low
GSM1019332	2.780821918	1	5.902556127	8.277513777	10.2290419	6.689997459	5.609661492	7.557881881	1.888727994	low
GSM1019213	12.29863014	0	8.016188018	9.645543935	10.59512018	7.08532528	6.180541369	6.937021061	1.897572523	low
GSM1019289	2.769863014	1	5.832751839	7.118714625	10.62464998	7.055508361	6.928788788	6.761898119	1.935275596	low
GSM1019242	8.84109589	0	5.598966637	5.895793681	8.864785331	6.704673923	6.032011694	6.067996278	1.942804611	low
GSM1019260	6.438356164	0	5.525660301	7.591355304	10.46901407	6.571240483	5.767586844	7.091756392	1.942912297	low
GSM1019139	8.728767123	0	5.789634237	5.777995207	8.565242222	7.022414227	5.651009696	5.985132334	1.960409998	low
GSM1019147	0.167123288	1	5.488557154	5.360930151	8.555290378	6.560502656	5.79161352	5.584798385	1.967302167	low
GSM1019218	0.717808219	1	6.274653843	8.551617681	11.10571165	7.424242292	6.667250653	8.003015012	1.986522734	low
GSM1019302	11.14520548	0	5.365736358	6.334902394	9.177742472	7.165863037	5.489646445	7.01672737	2.026573795	high
GSM1019160	0.230136986	1	6.604811065	8.091716533	10.30765269	6.599230708	6.683439294	7.054681895	2.028457678	high
GSM1019285	5.002739726	0	6.214034723	7.21776285	10.02508919	6.975470095	6.392190116	6.795114945	2.047176057	high
GSM1019318	5.643835616	1	6.018699179	8.027344996	10.66358792	6.192270084	5.830753871	6.940728635	2.06313792	high
GSM1019145	1.616438356	1	7.111268958	9.353642055	10.91637934	6.149841309	6.800524653	7.509197624	2.086554377	high
GSM1019140	0.443835616	1	6.003705083	5.636850162	8.874031534	7.280964754	5.478361169	5.832120934	2.132878164	high
GSM1019166	5.775342466	1	5.971038196	5.700870436	8.836846799	6.171283333	5.97736779	5.425489776	2.140144728	high
GSM1019311	4.621917808	1	5.821901905	7.76227554	11.49555315	6.316617382	6.040694256	6.724783761	2.17776424	high
GSM1019176	0.769863014	1	6.267419932	5.73147147	7.986869345	6.401461854	6.294289102	6.056007852	2.194100389	high
GSM1019257	3.260273973	1	5.390636211	5.978055993	9.560719393	6.431912169	5.656565141	6.304544254	2.235273028	high
GSM1019264	3.301369863	1	6.00285931	6.820270149	9.928359674	6.648847307	5.797129728	6.627101976	2.255394302	high
GSM1019180	0.939726027	1	7.872063462	9.567186005	11.49247897	6.919723822	6.525541967	7.256605499	2.25634881	high
GSM1019286	2.071232877	1	5.597902882	7.120665258	10.91855543	5.896047164	7.183628627	7.00280388	2.305641551	high
GSM1019234	5.665753425	1	6.663062894	8.612569381	10.68912553	6.572481739	5.861105783	7.697047019	2.308854461	high
GSM1019275	0.873972603	1	5.527453987	6.327198262	10.55177151	6.708095628	5.637586321	6.30645752	2.321206434	high
GSM1019220	1.460273973	1	7.36339914	8.243640093	10.43211668	6.510117764	7.057119841	7.019870718	2.347389152	high
GSM1019210	7.528767123	1	7.346905843	8.049197989	9.977127631	6.484502895	7.407615599	7.218887762	2.352076821	high
GSM1019144	0.832876712	1	6.859680176	7.977610685	9.161597427	6.128879469	6.863074478	7.879127347	2.378396125	high
GSM1019308	3.345205479	1	5.18277425	5.927821672	10.78626421	7.526006091	5.518168366	6.768096953	2.400911509	high
GSM1019169	9.506849315	1	6.3101308	6.886217266	9.442057651	5.979595268	5.800090729	6.518645302	2.402367409	high
GSM1019203	0.216438356	1	6.799593856	7.673214129	11.10625777	7.217053242	5.894575763	6.736417262	2.414066998	high
GSM1019174	1.408219178	1	6.938064144	8.332938717	10.4014183	6.343911645	6.295945583	7.455500222	2.42526867	high
GSM1019158	1.342465753	1	7.120417052	7.471882841	9.940670719	7.028362882	6.124485939	6.851908732	2.436461965	high
GSM1019165	0.41369863	1	6.686948109	7.364529639	10.10572585	5.967897116	5.984060395	6.414403308	2.458633831	high
GSM1019190	9.920547945	0	6.493411572	5.678121572	8.720524635	6.359697206	6.284987095	5.79251752	2.461655137	high
GSM1019188	10.2	0	6.64075724	7.335676556	10.30292794	5.913706891	7.09764434	6.809932859	2.507294927	high
GSM1019258	5.945205479	1	5.556722509	5.445955527	9.291006658	6.53324187	5.212363403	6.124772799	2.517838038	high
GSM1019185	10.1890411	1	5.829032266	5.26627397	10.01103693	6.845962338	6.560782801	6.043625321	2.618722517	high
GSM1019149	1.630136986	1	6.67827726	6.061899258	9.86479841	6.992897813	6.33057159	6.132213647	2.628763208	high
GSM1019239	3.347945205	1	5.984543194	7.879323856	12.50122171	6.290601451	6.176225375	7.066641126	2.630532547	high
GSM1019225	0.484931507	1	6.147168365	7.335968367	10.0408416	5.551854836	6.618154272	7.478344726	2.644799602	high
GSM1019224	5.134246575	1	8.110714504	8.802848939	10.59826018	7.272060485	6.922227138	7.842396111	2.647401412	high
GSM1019192	9.230136986	0	6.562330725	6.678747578	9.788338979	6.892253789	6.182981139	7.065250983	2.659544564	high
GSM1019217	1.01369863	1	6.820113822	8.082573747	11.32927119	6.562822517	6.632310184	7.523084029	2.678212959	high
GSM1019164	0.783561644	1	6.501479434	6.862047268	10.25805972	6.461360842	6.543213245	6.966427793	2.684040015	high
GSM1019187	9.126027397	1	7.495722953	8.007564883	10.10681645	7.098165829	5.512094367	7.337531291	2.687022913	high
GSM1019292	3.235616438	1	6.079402233	8.710118623	12.34215978	5.801387645	5.720446588	7.787077417	2.709799125	high
GSM1019162	0.97260274	1	6.099050931	6.848584792	10.28875854	5.030609355	6.059272834	6.421133994	2.754963414	high
GSM1019170	11.04109589	1	6.47082307	7.013602651	10.51578106	6.803209511	7.070885822	7.632364925	2.75568336	high
GSM1019303	2.098630137	1	5.914308524	8.012191091	11.37481126	5.322802045	6.493771291	7.94844616	2.818216715	high
GSM1019181	8.824657534	1	6.348678966	6.603968378	11.2957821	6.472229777	6.045202526	6.331375042	2.849755758	high
GSM1019183	1.619178082	1	7.221631984	8.132505533	11.36372042	5.874487568	7.114010778	7.172504663	2.854989437	high
GSM1019163	0.24109589	1	5.849312159	5.620555319	8.708815963	6.362013149	5.878359143	7.311650846	2.874352092	high
GSM1019154	0.684931507	1	7.077481728	8.751004908	11.96443635	6.357462692	6.73034124	8.061399407	2.909601787	high
GSM1019194	7.791780822	1	6.561986908	6.154715083	9.778276026	6.488509841	6.247909823	6.826335664	2.96113218	high
GSM1019236	9.712328767	1	6.337972236	6.682793136	10.64114123	5.64358858	5.738327389	6.535590586	3.003736404	high
GSM1019207	0.676712329	1	7.223496669	7.950043524	11.20589729	6.707969882	7.400478	8.226601441	3.077111962	high
GSM1019211	0.884931507	1	7.180008003	7.715673677	10.60583699	6.074276969	5.637313533	7.373034623	3.129638199	high
GSM1019205	12.88493151	0	6.824565241	6.905170157	10.83538204	6.201273453	5.958000368	6.889707448	3.153068871	high
GSM1019228	13.92328767	0	7.155662187	6.9601397	10.73399825	6.116435173	6.110986603	6.660059955	3.174197492	high
GSM1019197	0.536986301	1	7.625312171	8.9403237	11.94877225	5.513643576	7.290879363	8.247795795	3.345151271	high
GSM1019216	1.084931507	1	8.509359372	8.58358526	11.88738817	8.909937893	5.669389964	8.65058154	3.442873567	high
GSM1019150	5.038356164	1	7.082795478	7.247200696	11.71423068	5.640439904	5.42700256	6.635260379	3.507425272	high
