# Supplementary material for: A signature of tumor DNA repair genes associated with the prognosis of surgically-resected lung adenocarcinoma
Source: PeerJ. 2020 Nov 26;8:e10418. doi: 10.7717/peerj.10418 (PMC7700735; doi:10.7717/peerj.10418)
Supplement: Supplemental Information 7 [file peerj-08-10418-s007.txt]

id	TCGA-44-2661-11	TCGA-91-6836-11	TCGA-55-6986-11	TCGA-49-6743-11	TCGA-91-6849-11	TCGA-55-6984-11	TCGA-50-5932-11	TCGA-50-5933-11	TCGA-50-6595-11	TCGA-91-6835-11	TCGA-49-6744-11	TCGA-55-6981-11	TCGA-91-6829-11	TCGA-44-5645-11	TCGA-55-6983-11	TCGA-49-4490-11	TCGA-44-6777-11	TCGA-44-6146-11	TCGA-44-6147-11	TCGA-91-6831-11	TCGA-55-6972-11	TCGA-38-4626-11	TCGA-44-6148-11	TCGA-55-6970-11	TCGA-44-6144-11	TCGA-55-6982-11	TCGA-44-3398-11	TCGA-49-4512-11	TCGA-44-6145-11	TCGA-91-6828-11	TCGA-50-5936-11	TCGA-73-4676-11	TCGA-44-3396-11	TCGA-38-4627-11	TCGA-44-2668-11	TCGA-55-6969-11	TCGA-44-6776-11	TCGA-50-5930-11	TCGA-44-6778-11	TCGA-55-6980-11	TCGA-50-5935-11	TCGA-50-5931-11	TCGA-38-4625-11	TCGA-55-6979-11	TCGA-91-6847-11	TCGA-55-6978-11	TCGA-50-5939-11	TCGA-55-6968-11	TCGA-55-6971-11
RAD23A	34.56471264	33.06569864	35.46509889	34.25770005	34.62714248	29.70333997	32.37838501	30.87658026	35.55240218	32.57227376	32.10719477	29.75027641	33.75650268	38.35112491	27.8090869	30.11759157	34.37416671	34.15215946	30.31247161	29.51427748	33.96201101	39.17220934	31.47004748	26.83474217	35.40637224	33.57815626	33.18991845	21.49514002	32.45425772	35.67482427	33.93045526	35.44327332	35.52135468	37.42665661	36.84731622	30.8068054	31.05507809	34.43427782	29.35700573	33.41587448	34.88563932	36.73126543	38.31036263	27.53704735	38.49095949	36.46758349	32.592432	34.58550173	27.53411268
RAD17	5.798931452	6.506460106	6.88622462	5.612543666	7.032130284	6.197521246	6.039737376	3.930829973	6.030049359	6.397985145	6.227895732	6.559392466	5.707854498	6.805707751	5.397654454	5.578684296	4.882631954	6.09882341	2.910777104	6.067120428	7.0259621	4.111788453	6.190765236	7.016414095	5.672644732	6.999971817	5.489503694	5.455463723	5.252393307	6.117795274	6.162161345	4.068316245	4.587671442	4.39059614	3.288151636	5.996959191	6.978361288	4.932097226	5.964773061	6.108981526	5.989554633	4.637318561	4.420656524	6.058246281	6.295428389	6.645632024	5.23828966	5.311689665	5.985717671
AP5S1	2.868773341	2.671175755	2.796088798	3.166918945	2.542000665	2.249448896	2.608201785	1.140804932	2.595851954	2.839249114	2.543296713	2.714546458	3.295670847	2.692824655	1.959059082	2.581583287	2.777024975	2.400114169	1.480557723	1.631476598	2.084183371	2.862361827	2.517280506	2.258237047	2.534700744	2.691479975	2.662414301	2.425426752	1.976923582	2.12693766	2.431355213	2.22751887	2.298639283	3.479899494	2.29782707	2.800080279	2.00639846	2.585004556	2.160693973	2.643440895	2.663281296	2.047479243	2.76592173	2.275899868	2.844441345	2.768952818	1.927325855	3.235977008	2.570760273
TTC5	1.696040429	1.601784394	2.807244275	1.809022328	1.737270963	1.568818078	1.464658356	1.115108558	1.44875315	2.415185851	1.498285888	1.595303011	1.371231463	1.748155334	1.364816106	2.401742959	1.408977665	1.527429689	0.837533426	1.458787521	1.432705318	2.119251163	2.333933461	1.2810155	1.331243535	1.801262733	1.710177498	2.16199344	1.081328708	2.142182022	1.502792315	1.523430326	1.464793895	2.536207688	0.878886818	1.256498522	1.482507658	1.077158665	2.107101328	1.499646943	2.645551377	1.060698512	1.855986227	1.295974917	1.702095234	2.061191048	1.545939438	1.085402055	1.425393576
PPP4C	26.0816547	22.50833288	26.23304567	23.40396301	24.04467595	24.54817225	18.87244892	21.45088751	22.15497312	25.59223214	16.86492526	25.52855203	27.3466158	28.11648842	22.82443823	35.04304313	25.0995316	20.04929313	26.32237842	17.91276761	26.62065491	36.00800432	21.40781465	21.7258792	25.18749462	23.70858654	23.87281476	29.73310084	26.04078542	23.82172927	20.28970746	30.04457928	25.23505041	41.73179823	29.19629771	26.49614773	19.73728911	24.30899753	23.58029705	24.63956443	23.29115265	24.28992034	30.15907976	25.19615548	25.31770188	29.17834441	19.33095577	30.62994628	20.5464032
SMARCC2	12.52234067	11.20349008	11.67589157	8.749196979	10.88819554	8.790665922	11.92809442	10.25193371	11.84697913	11.14974368	12.75613732	12.66825366	8.252315405	12.79419289	8.618902483	4.725764104	10.33250666	13.35760325	8.510633968	11.2577145	12.80766909	6.018766581	13.55115932	12.05361216	10.82206954	13.06271677	11.41247514	2.862596955	8.196196524	10.70110049	13.58587654	5.434238445	11.35420041	5.307640162	7.948903725	11.26592889	11.02026334	8.354761951	11.86733424	12.24403819	11.77012784	9.636630573	7.418656921	8.995213639	10.69811421	11.307673	12.91369843	8.920217168	10.3926692
PLK3	7.624485266	9.180031604	13.06405636	7.084580929	17.65773996	4.734432972	4.656613946	24.23699325	7.130865646	4.915118027	3.34867393	15.7424578	6.553035702	5.6145987	9.098059628	3.827408114	4.689465234	6.845861717	28.1483937	21.01152584	12.67692871	26.79845758	4.87343133	13.37089846	5.768603003	5.160860888	5.035495929	1.641597227	12.9787541	16.36541491	9.814066502	9.429430471	10.74835489	9.731306072	10.13414929	16.71138726	11.76643629	2.996101127	22.71871813	8.319003993	4.64226821	18.33169333	11.73692704	13.0814778	4.748155863	10.9933085	14.80146369	4.992600449	4.515562112
RAD54L	0.258071142	0.179250468	0.191324163	0.194265626	0.197492127	0.215461613	0.1193133	0.143373633	0.104105335	0.153916238	0.072000696	0.244875416	0.41013011	0.086590488	0.404511226	0.250235275	0.156586688	0.123069366	0.48458147	0.134929597	0.360741104	0.157383967	0.160677064	0.2150314	0.230528697	0.178959783	0.243784266	0.086970144	0.171958693	0.147498114	0.201223847	0.080577982	0.168268326	0.186736331	0.334976791	0.333402593	0.067431378	0.13245528	0.248882254	0.233030888	0.22810195	0.119722581	0.049152285	0.193212079	0.08328502	0.161343304	0.10980717	0.328980334	0.139491529
HMGB2	14.4234998	15.81717525	24.93657662	14.39091756	19.1175675	10.90119988	13.30805503	11.09387455	16.85272711	19.34549127	17.54289821	14.7387645	17.31261517	15.76640567	15.0608397	17.01162223	13.9672363	13.91261855	22.40452484	14.76749463	14.20973834	14.2611831	20.99508489	19.1150594	14.74935638	17.52176934	16.45466369	20.65889668	12.48965421	15.60634163	16.48612394	19.46952786	18.94673292	15.91453621	12.45787216	13.33242962	18.39757106	15.84609738	19.73782519	17.00784918	13.17818495	10.85158174	19.3228171	15.92307048	14.08652824	17.77871809	14.36222391	14.94590261	13.26985427
UBE2N	9.403783941	10.70760379	10.15603784	14.06602128	11.72710375	10.55370782	10.40349553	14.82407892	10.16247548	10.55808227	11.16397263	11.32486352	10.52391663	10.37816383	12.29721009	22.94979598	11.09669209	10.14678032	18.11764067	13.70366802	10.79523796	15.69438673	9.63506109	12.33398022	10.38183447	9.891977546	10.27167311	18.97770822	12.41401869	12.77619632	10.27857555	15.44063851	11.03543892	20.01060006	12.54636657	10.93817979	11.75169896	11.70188357	13.43462919	9.094015851	10.94521072	12.49004281	12.04929572	10.55942488	10.27864558	12.69202421	10.27413646	11.15637701	9.183922886
MORF4L2	47.79791457	47.46351373	73.05511093	53.89785351	67.37832202	56.9284878	48.12795747	67.92960425	48.29263188	86.22199162	52.28162767	54.63819223	39.07788413	52.11276371	54.13708571	85.92010873	48.16121319	49.10134623	75.38444346	55.21079939	50.23915887	60.82789121	62.281321	52.50530837	43.17860855	54.2946872	53.54635988	74.18572248	51.56204783	66.86116769	44.539787	52.97527612	45.58727435	77.02161145	44.35996051	45.82927483	56.92838076	42.78334135	59.66747679	50.28284809	52.2454587	54.83821461	60.33131133	44.95111132	58.36660155	64.87066692	46.66951476	49.74409701	43.71755645
FBXO6	9.023553052	7.648772963	8.907507892	7.815034747	6.913286256	9.417725463	6.617770509	6.636924592	9.873941169	9.650883551	5.906164208	8.457663384	12.24719432	9.332779668	9.486196502	10.11906684	9.008641386	6.839331407	6.087816722	5.397813019	9.357257721	14.81819276	8.80264647	8.867106534	10.60234482	10.95977684	10.18205856	11.91158543	8.112652209	8.66369245	8.286095875	12.02260421	9.917980145	14.68305056	10.27219269	5.970472516	7.12454505	7.786034199	7.475644255	8.794210273	7.915361632	6.288550237	14.5981472	10.57745272	7.791955204	10.03465666	5.03365808	10.84910748	7.12829826
DDR1	21.91287263	15.97229234	29.05817347	11.61935038	21.56108826	22.47024701	17.1027415	23.31861331	18.28841657	32.35521115	16.44431724	16.75024253	12.67889627	22.13564989	18.59565175	8.47341667	16.37213639	21.11842618	17.15530139	13.2555238	18.53736499	16.30220862	24.9315659	14.81003899	22.6360117	20.97643528	19.55138685	11.03468897	16.80547668	25.57104477	18.61922221	15.2645544	18.30547265	10.68361331	16.06008652	21.1654184	19.97519459	17.04677095	12.56578054	20.51346231	26.62725995	17.4656413	12.59656352	19.13542047	31.72336656	26.81125036	19.1747843	15.33420905	16.92700341
POLG	9.668686315	8.214741577	8.73040311	5.687642869	8.098017592	7.716853613	7.20263085	7.891645728	9.068295465	9.379175208	7.565358228	10.78960022	9.781362697	8.914379736	8.754081945	3.919021606	7.674767498	9.958399233	8.436276047	7.265921558	10.32352773	7.695438166	9.621703028	9.717291849	8.538176316	11.27095733	9.718520289	4.149497025	7.266486534	9.106664012	8.275946525	5.099464741	9.103793811	5.159799021	9.956006731	10.41856789	8.399155446	7.726571433	9.240489604	10.38102108	6.907550219	6.173132722	5.674823024	9.074216728	8.804400629	9.372329541	8.317231203	9.004772136	8.966893877
FGF10	1.06186657	0.269952528	0.969456245	1.667290704	1.252966358	1.02664012	2.013307925	0.848842379	1.665823666	1.22660299	1.238514794	1.526087186	0.241076079	2.096107889	0.863028932	2.384662113	1.023117967	2.122439054	0.782574308	1.071529905	0.769644919	0.316592892	2.094926759	0.561995384	0.228957853	0.875922954	1.483861159	0.474187708	1.35743998	0.610866435	1.315938231	0.322338689	0.50928224	0.855830634	0.222689051	0.195038785	0.637118867	0.756950159	1.550156667	1.311986516	0.899259156	0.589452414	0.552934638	0.38473866	0.877341721	1.124476914	2.396810872	0.789618358	0.632414101
ZNF350	2.013198035	2.141453391	2.154950491	1.905848939	1.883005138	1.968561014	2.241271038	0.938482927	2.36795159	2.562777263	2.375586741	2.644873697	2.161890994	2.333175397	1.797015697	1.871121085	1.966837811	2.184492544	1.881251054	1.676243679	2.528833685	1.323735233	2.476183373	2.244446496	1.670701263	2.36891238	2.215604052	1.764260614	1.648841024	1.424429255	1.362039321	1.275835801	1.647654842	1.433996303	1.288285887	1.857002378	1.956416182	2.236160959	1.80665285	2.180385555	1.761530782	1.349020093	1.745442145	1.604246266	1.981730273	1.902895984	1.428566965	1.964260473	2.301187663
TONSL	0.846515375	0.642968952	0.667955226	0.434755052	0.704258833	0.722351732	0.676114295	0.327043503	0.844189412	1.104190838	0.666707611	1.286556068	0.926267692	0.926664253	0.634428886	0.437048993	0.813387578	1.042308053	0.556327149	0.419856866	1.013312934	0.428568017	0.881675606	0.723607423	0.912022541	0.946246875	0.798880975	0.301176878	0.636917007	0.564345278	0.608579319	0.395813416	0.657539304	0.37175505	0.655664506	1.156189696	0.674435702	0.431625875	0.696271026	1.087674101	0.712267525	0.519981138	0.413761184	0.797091982	0.865245981	0.670476609	0.503623675	1.072696336	0.834850228
RECQL	6.660608707	6.813002543	5.171263897	6.794154892	6.663173392	4.803446788	8.483939916	5.710741051	6.288341211	6.727605745	8.049632063	5.949836046	6.824294559	6.053661369	5.387915359	5.850524579	7.089049887	8.562366003	7.203998604	9.43213515	6.584396447	4.602910325	7.867451958	8.372997158	5.312061898	8.242894416	7.071284786	4.378934722	5.102266575	6.402813531	6.612519332	4.298764957	7.771777184	5.462536533	5.852688922	5.687366917	6.044132	4.617072727	9.146409004	5.679423707	6.956146068	4.37681419	4.862667553	6.29686588	4.230759999	6.474504361	6.836563936	5.471518547	6.137221123
POLR2I	10.06255688	10.99569048	18.27094243	10.1247754	12.78634357	12.61601038	8.812824482	9.126855897	9.649258631	20.89990297	7.517519467	10.73251238	13.43163082	14.46531974	10.01116584	15.85554331	10.72597217	6.671381174	6.933342119	7.665314817	9.758558554	15.53599275	13.7673462	6.31355236	10.12066145	11.00450444	11.61503825	13.86834549	9.444909122	11.06832739	7.462690425	11.77829126	10.00389691	16.17524782	9.609179258	9.255504818	8.802075959	10.24941135	8.006493824	12.5175191	10.21667281	9.930159688	15.23465195	8.67238534	14.80904797	16.60746847	8.209798295	13.14090429	6.862812836
ENDOV	2.206829935	2.073252535	2.933711903	1.478165087	2.209506494	2.425723398	1.858938397	1.780983986	2.17563084	2.614213012	1.945021419	3.38457497	1.608692965	2.457138835	1.940664868	2.142462008	1.729281159	2.139180758	1.773409913	1.759415628	2.61598228	1.768329813	2.321795103	2.290207448	1.640479372	2.44284364	1.955984132	1.823035548	2.261717944	2.001857356	1.774495686	1.498730468	1.601266986	1.856075084	1.54794663	2.686236481	1.975162565	2.141016427	2.247021222	2.734747434	1.980776899	2.500063574	2.206397481	1.802552644	3.144265016	2.305488221	1.683285263	1.980464562	2.405324955
SMARCD1	11.02481277	9.205498585	10.59170404	8.747399876	10.75182563	8.902312277	10.79237122	9.4416562	10.32091044	11.87931839	8.842466306	12.07407643	9.78853509	11.96359748	8.755816303	6.896190554	8.984862431	9.672095596	11.26343708	8.43835405	11.32953408	8.020334595	9.360060032	10.85912758	9.395920285	11.25779032	9.891969887	5.281893415	9.458243716	10.2987443	9.213915381	6.632928143	10.08770628	6.924794837	10.88138434	11.0642939	8.886004678	9.271729615	10.18241302	10.56579107	10.59350191	9.42826802	6.952674921	9.908288614	9.954854501	10.48039526	9.587701385	9.161895741	9.138025953
STAT1	38.94112087	33.14041718	30.02825045	23.08195296	25.80798477	36.52838985	32.59474578	25.65819555	48.10882706	43.38865844	28.37815897	30.44065849	28.7587635	32.41164203	44.05141134	35.40526392	39.31294665	44.38104718	23.13913658	41.39266616	40.96512328	21.58747745	32.62085257	81.95060164	54.97217645	66.13983221	44.05956226	47.84253525	19.96075939	36.13738625	35.30658329	26.28036972	45.52382718	32.59355938	21.32276131	23.55872762	32.49022709	22.42150816	45.16737998	40.63503115	54.75806697	24.71817523	24.06462739	89.64295683	22.03666192	49.4461935	33.03837073	28.55344675	29.84418723
NSMCE1	8.297621223	9.756080775	12.68052061	10.23918979	10.02482498	8.419790257	8.206223216	7.701734921	8.324813319	12.51953571	8.657147865	8.861338095	10.91779539	10.21488606	9.008487649	13.25379653	9.772296894	6.684429371	7.196349033	7.344576239	8.711383344	10.65819731	10.03897794	9.416709832	8.892541698	9.47119173	11.04891104	11.25460818	8.197065633	9.218031455	8.437858225	10.94992792	8.715126376	13.90039638	7.796706188	8.961491988	9.725602883	9.108646967	8.153473771	9.298282705	8.542529817	7.775719039	12.59362374	9.602520763	10.23568483	9.796514342	8.239996389	10.9574994	7.55410454
EYA2	1.085550929	0.908008856	6.794175911	0.744738594	2.713004352	1.032929406	0.674064085	1.43831731	0.809801338	7.58777572	1.302390697	0.881027136	1.798241077	0.863349547	1.057403922	0.51095581	1.529165519	0.591819196	0.69310538	0.425913754	0.82066607	2.235565738	4.258259648	0.629974248	0.677493612	2.654188957	1.998772558	0.797843299	0.763310284	2.010411812	0.458258571	0.670648005	1.365316831	1.068369005	0.642183097	0.54423831	1.932766586	0.193186178	0.955089365	0.793043573	2.368429247	0.711310051	1.297196455	0.388802373	2.356807244	3.867423077	0.922357819	0.410713944	0.317335517
PRPF19	31.51034329	24.54456792	30.05543802	24.40711055	26.30456538	25.03115919	27.6528067	23.39569789	25.38752646	36.16293453	23.42003359	26.25275639	26.15810578	32.17378325	25.62897206	23.544359	25.51278222	25.83369326	20.57590009	21.46663048	26.21512123	25.09525732	28.59865322	23.43876805	27.58388715	28.44281018	32.06380289	20.81710533	22.85752292	24.03261026	26.5418716	21.44992353	27.92402424	24.67219401	29.96850046	25.03521325	24.05044749	27.7151465	26.06985987	28.10159099	26.76093507	22.01001826	25.98535409	25.10484471	25.89411561	28.63314473	25.95207837	33.40719327	22.05268636
APEX2	8.733843957	6.679626595	7.097748118	7.682861284	6.327499757	6.402853693	7.107469402	5.463750442	7.115124937	7.250114647	6.672511949	8.177309788	9.320494014	7.779822315	6.99583501	6.184006392	7.633468324	6.293920344	4.776549668	5.728129824	6.929439182	9.943435208	7.162828181	6.108641172	7.50647786	7.491973794	7.456800868	5.959043575	7.421154273	6.106157218	7.508125852	6.75953668	7.576412386	8.283450155	8.423806439	7.611568444	6.693633712	6.79890067	5.952164014	6.881388962	6.577135657	6.107568648	7.948038077	7.751886944	6.090111252	7.569899665	6.362573913	8.954956223	6.61024348
BRCA2	0.488864543	0.314587187	0.248273487	0.286562772	0.307396863	0.241846332	0.281032257	0.19699418	0.376249987	0.253538605	0.407490617	0.489085053	0.720686313	0.362589291	0.452870051	0.189920276	0.248445647	0.273774939	0.420975683	0.317815104	0.359940143	0.255374177	0.306818224	0.40237661	0.264213815	0.39397382	0.198910369	0.194734638	0.355529817	0.240695634	0.361770792	0.126529689	0.281638106	0.238926208	0.344317995	0.69804555	0.410938094	0.222847903	0.321475936	0.32865294	0.365969655	0.156664601	0.104079653	0.337107037	0.237039632	0.360325053	0.450964461	0.365917913	0.367348719
RPA3	3.639490559	4.06581193	7.352088747	4.133313752	4.297280484	5.848082102	3.158406164	3.783014445	3.788647649	6.568444909	3.515146599	3.67601832	5.057470261	4.660190595	5.393608168	7.709290477	3.764003376	3.679426261	2.882808285	3.963241468	3.809155949	5.796109807	5.263617406	4.391550624	3.136329544	3.902289992	4.261202022	9.046545386	3.964754535	5.501263016	2.90403778	6.766705571	3.235649198	7.388864566	2.991310542	3.537850346	4.556959123	3.356708596	3.32715073	4.168599576	3.420068627	3.249116297	5.759637982	4.019544565	5.46279643	6.95896833	2.988419288	5.057423741	3.335744398
RAD18	1.506436593	1.7751128	1.871922313	1.701848119	1.735546705	1.620946581	1.76118255	1.368424639	2.004361547	2.040633875	1.788397065	1.843679681	1.316694964	1.651387889	1.648740307	1.749547	1.273957045	1.863370894	1.547881843	1.641251605	1.783764798	1.170691243	1.620486154	1.661669541	1.426018302	1.854551049	1.497325095	1.484593793	1.514699242	1.835814823	1.730428108	1.547413428	1.450782993	0.944832887	1.257209103	1.573141885	1.989499486	1.396946478	1.894449777	1.649507327	1.683298057	1.609718036	1.331862917	1.901873129	1.613765049	1.791025429	1.445319236	1.423377019	1.688275981
ATRIP	0.041437938	0.040633226	0.019200323	0.042535665	0.070097764	0.032289801	0.041799021	0.055250883	0.05731191	0.01744518	0.060695248	0.012416567	0.048382328	0.01925121	0.032475756	0.0160719	0.028285643	0.019760988	0.032420093	0.014443573	0.043442577	0.017328556	0.022932957	0.041432565	0.045950283	0.070992833	0.036841341	0	0.041416566	0.016717737	0.025286156	0	0.030160174	0.00666308	0.014031265	0.062168225	0.055683328	0.045574424	0.046408062	0.062362129	0.057327414	0.008872432	0.012914638	0.06204731	0.010029675	0.062175728	0.008137618	0.049522197	0.041995987
EYA4	1.382069025	0.185049277	1.460441465	1.67621255	1.128025069	0.974059904	1.880275436	0.328646643	0.827407678	0.57072661	1.373207742	1.504835829	0.365734005	0.269578477	0.816966131	0.606461522	0.557329352	1.689687868	0.947342005	1.218906818	0.763110436	0.357540592	1.114735287	1.189899559	0.521024355	1.217836491	0.570111324	0.498390905	1.253338804	0.76445617	0.419890787	0.317459998	1.058183068	0.720838515	0.288638097	0.369792799	0.993656826	0.382912568	0.856896636	0.885634017	3.782950914	0.725663596	0.328083829	0.359846726	2.647373368	1.945498956	1.682062299	0.033139229	0.440277915
SIRT1	6.080046037	6.079979758	7.480241561	6.84919727	8.700607475	6.413901749	8.298396029	7.933303213	7.69042041	5.489052468	9.458235121	6.776673466	4.590027567	6.327623006	7.700448286	7.529506667	5.373820465	8.664261845	9.015695102	11.51230557	8.879296279	5.392057613	7.950774539	8.551937225	4.71836675	7.793826131	7.391738181	5.278825924	5.971149421	8.340332303	7.687580266	6.426337516	6.150675821	5.105819329	4.933973593	5.981391074	8.355733493	7.044698338	9.927388994	6.68837735	6.516577182	6.473822064	6.487151183	7.381893	5.922167038	6.483152819	8.006303738	4.230164101	6.805369015
FHIT	0.809191838	1.120831579	1.021585668	0.724844019	0.724326995	0.935926761	0.653360422	0.622319066	0.720187	0.812709961	0.940754818	0.974222226	1.067666959	0.570362962	1.114791984	0.566476104	0.635746558	0.805520942	0.7392711	0.734850988	0.732309747	0.868353731	0.759102378	0.920653836	1.398942099	0.770876287	0.835571629	0.690509292	0.807323774	0.789068569	0.878328571	0.933861626	0.677108113	0.62898785	0.762612188	1.238506724	1.058116332	0.653707669	0.753851562	0.879215434	0.714525068	0.712460009	0.799558294	1.133406664	0.817683113	0.876587455	0.528749161	0.989609924	0.895846451
ATMIN	8.352154131	8.329032753	7.630143271	8.297766777	7.890787985	8.340412848	9.992288841	7.93511468	9.278761876	8.698327752	10.23931072	9.017132046	7.521806365	8.503822867	9.01996584	9.374154941	8.830050098	9.700455043	6.331346929	8.428256414	8.436521488	6.65888786	8.293583757	8.625238429	7.857261112	9.352266734	8.282426975	8.233031647	7.320903814	7.921729734	8.140505364	6.163527197	7.629468115	6.818375488	6.93261898	8.114886049	8.434512576	8.337327721	7.956129292	8.426846455	10.76413902	8.384816249	6.921822253	7.33378996	8.527943205	8.292417145	8.881855078	6.960755256	8.152240687
KIN	1.58893923	1.821061992	2.067075779	1.603798423	1.731769453	1.779705371	1.583150121	1.34575134	1.730980454	1.512693883	1.638867973	1.862978479	1.736254479	1.938135162	1.824608577	1.601091384	1.290644724	1.891589102	1.604588055	2.265615043	2.005166302	1.719949075	1.977374443	1.856885999	1.645247059	1.86751397	1.695988207	1.451253209	1.626165419	1.469976133	1.498683793	1.394485335	1.270882939	1.600211962	1.18477125	1.736325958	2.016342899	1.545204698	2.151462995	2.041483144	1.470800537	1.331217356	1.365203996	1.807505966	1.890834033	1.716343224	1.506386728	1.592206656	1.943510972
POLR2E	25.21296831	22.3395173	27.03714547	23.22075198	23.77205691	21.58774097	19.9655664	19.83106367	22.44952661	25.17175236	18.02830827	24.94020944	23.38642969	29.58731192	20.48269868	19.37384424	25.2705889	21.6811711	18.86717982	16.88637506	23.75752672	29.27265073	20.84731175	20.68493338	24.7720352	21.98357947	24.49637531	17.76190742	22.5871154	22.20884836	22.38865846	23.73371045	25.54154815	28.32888873	26.84054167	24.08550825	21.9228984	22.39980395	17.01492194	23.93270065	21.97433826	22.86194922	28.27421288	22.36616147	27.35600497	25.18205164	24.57667298	29.22716403	19.53585312
UBE2U	0.053689602	0	0.055724811	0.061725313	0	0.050204041	0	0.025055283	0.034653229	0.031644304	0.078640586	0.02252276	0	0	0	0	0.017102708	0.017922507	0	0.078598815	0.059101287	0	0.010399684	0	0	0	0.008353443	0.050661607	0.015025335	0	0.03057818	0.035203547	0.006838549	0.012086348	0.008483902	0.018794783	0.01683426	0	0.014030148	0	0	0	0.031234967	0	0	0.075188203	0.014761054	0	0.076177705
ASF1A	11.12666133	8.396306553	9.944150011	12.0009385	8.05150743	10.94322429	9.744535766	5.397387845	9.70445998	9.104457138	8.946980396	11.62795442	8.331294715	10.02150532	9.707537287	17.72286117	10.36585831	10.26070262	4.423172298	10.31206872	10.24278287	9.760882361	9.857280992	9.864909344	7.293705258	10.85450956	9.10115773	18.12747583	5.27754004	6.067508947	9.445268212	9.832866796	6.586747815	14.28907867	4.782723224	7.946541659	8.678826727	7.147518167	13.55452809	9.862968305	8.606020873	7.439243085	10.07580832	8.580366518	7.413160959	7.508260539	7.448309536	8.422621966	9.634697073
ERCC8	1.201198236	1.215802805	1.36559414	1.275652228	1.205415444	1.034373798	1.3800662	0.912101226	1.061105906	1.469955266	1.47314731	1.204240462	1.580785526	1.372744591	1.139257838	1.674836519	1.13494658	1.257311716	0.99904452	1.231938178	1.187805394	1.323055099	1.258007769	1.075849076	1.216862463	1.49287283	1.267062405	1.645747937	0.968602482	0.787699609	1.037784449	1.521821669	1.192873163	1.975353583	1.016611989	0.98353288	1.244804426	1.053302315	1.255586844	1.020917066	1.40642783	0.872712654	1.116335906	0.870654209	0.90375502	1.325791249	1.08030696	1.233107818	1.271021945
SMARCA5	16.95885816	29.08954728	17.07342071	20.5456809	18.57861735	22.86425136	22.59892091	20.6422158	18.7849598	17.55618415	19.32734816	19.64436499	17.89090224	16.54406818	27.98212635	13.6275813	19.02956838	28.98936465	17.57519169	28.15782303	22.67998896	16.0332398	18.51052013	26.25987565	24.35154741	20.35627642	16.93751525	18.48624424	21.06236613	27.28351188	23.8115772	15.8075598	18.76918455	17.06704162	17.85478261	26.3257412	27.39888713	18.41462608	22.66893502	20.18898835	17.3616034	18.20702748	14.51336546	25.67256789	19.94771097	23.44468614	20.55923868	16.45359734	22.10177146
POLR2H	6.750240442	7.148193059	8.676260901	7.185358166	8.097249888	6.878097209	6.068670396	5.621048498	6.185028668	9.37325194	4.713905701	8.842553115	7.776492985	6.555724398	6.447349474	9.240039614	5.385678671	6.073143305	7.256296888	6.382893314	9.748681471	9.296817161	6.683433431	6.267939757	6.866164107	7.190340548	6.568971462	10.19165747	8.216498997	6.90953732	5.5470238	7.075084909	5.47357792	9.462081276	6.393992996	9.827592344	6.756745344	5.911660439	6.729645883	9.067382142	5.305780346	5.415917256	7.326783956	6.483458765	7.716677474	8.379170803	4.493056604	9.562141251	7.61935896
CDC25B	15.21625556	15.58358172	13.8681893	10.4930457	22.51310013	9.824987416	21.86149336	12.153398	23.30524464	8.783656198	11.21753818	27.13728444	18.2034006	18.35940683	16.20515145	12.2469962	24.2646753	14.70687482	15.00311709	17.36879546	35.61345263	16.02026818	10.9087143	19.87668717	25.42058624	18.06645108	12.70215596	9.295774685	11.85579054	12.62285232	18.51927012	10.46154923	12.51389433	18.5431527	14.57047874	21.56448193	17.25659134	14.79298888	30.86240439	15.96234575	18.51189555	19.42561107	23.42506295	11.32630648	11.90593539	15.48857819	17.14385937	28.36748085	12.79410385
IFI16	17.02973335	16.53725879	12.7882651	17.3476929	13.98149072	9.403546853	14.70839555	20.90329069	15.88105007	19.69319933	19.41234101	18.41510065	13.63519846	14.77086117	13.30077499	10.7794966	18.67441923	15.0396236	38.19239039	24.91428018	16.07330233	10.78204101	14.52191161	22.3160107	15.16838165	20.0743968	17.22135383	8.60100881	21.58098486	15.14499057	12.09196636	14.80103679	22.6123087	14.52726038	22.61840076	16.48284693	13.39584792	13.4724298	25.55360178	11.9549355	15.31371455	12.21446575	10.94734842	17.52145725	8.09128762	15.49940051	16.38406205	15.56883587	12.45691102
HDAC2	4.421870227	3.730473679	4.713368904	4.349534619	4.083435228	4.246405903	3.878064255	3.599597163	4.251393829	4.612049283	4.010624108	4.782015691	4.202814102	4.374105842	3.980067315	4.254188503	4.135459384	3.90969377	3.934561666	4.631414353	4.01415766	3.746060379	4.36418131	4.067427208	3.753741744	4.463622776	3.973214436	4.882353336	3.877858156	4.565734907	4.04953124	3.379378859	3.731509584	4.813354197	3.715550818	3.930167641	3.984494321	3.64408859	4.034651813	3.665850904	4.361742026	3.916413311	3.569318698	4.380560183	4.206631523	4.41554773	3.872822902	4.032365644	3.794458743
PRKDC	7.202206098	6.992358371	7.445656271	4.843951707	6.589823799	5.206194089	8.144353587	7.648384876	7.437417612	10.34636542	9.24982437	8.246070936	7.423434626	6.171200107	7.612972811	3.254922993	7.187364005	8.106655319	6.933879132	7.902434369	6.919170915	3.589993056	8.249898093	7.788471625	6.745545439	9.340923773	7.743040999	4.201707272	6.077901582	8.336860004	8.486727284	3.462469912	8.871934059	3.82709103	7.253055727	7.389815493	7.429782054	5.519184797	7.664132171	6.462543259	9.492220462	5.086489014	3.419381983	6.872713787	6.209747225	7.155405818	9.052404928	7.811445139	7.4961451
OTUB1	14.19563549	14.02060672	15.46122256	13.91562252	14.37824654	14.06779131	11.33458465	11.11159089	13.17181848	16.87315068	10.80268162	13.96444908	16.00672577	15.04752645	12.31003198	16.69470087	13.76744287	11.48880362	11.12080873	8.681594561	14.38603884	19.86772864	13.41892149	11.26757283	14.40300824	12.7368577	14.57098495	15.56005691	13.49257642	12.85835199	12.1021171	15.73949535	13.18405306	17.59358185	15.66354766	15.95820056	12.61776987	14.19217618	11.16842412	13.84803424	12.9664383	12.20147901	18.07776088	14.20457357	16.40613451	14.5421679	10.57573108	16.80774462	11.72911095
DTX3L	15.49171569	16.12010042	14.71184618	13.20503048	19.64049388	18.43770775	17.84722018	21.51900426	18.21882906	16.23051323	15.79905454	15.77425352	15.37104981	16.51985873	18.73455613	10.16793884	15.44953961	18.17736773	20.75934558	22.3294839	18.94390289	11.83921621	16.99077299	22.9167626	17.89227379	23.74622452	17.54625665	12.87988769	18.35456845	22.92452132	16.06201771	11.84808733	17.15098943	12.67843465	19.39610036	15.93606039	16.44089811	17.04333395	16.92793359	15.77435378	19.44518925	15.38014245	11.71580059	19.83344604	15.89318196	20.72467754	15.93727488	15.11511303	16.57364629
UPF1	15.8968994	11.96399521	15.67595619	7.67773897	14.36010457	12.02794247	11.88998659	9.989451172	17.03592851	13.70532082	12.10114022	15.38903217	12.85451707	17.54349932	12.14936924	5.838132516	12.10238936	15.099495	13.94594168	13.62894916	14.06692632	10.99206228	16.54303649	12.66114386	15.33170015	16.05718247	16.72831405	5.370413126	12.4467221	14.20643723	11.26994744	10.20970817	17.98426208	8.384760428	17.49363286	14.66146033	14.5460415	16.33233452	11.25650556	15.24551296	14.5606677	9.328235236	9.399197125	13.14319029	16.66114414	16.07331011	12.11422562	12.44446057	12.79017291
TOP2A	1.876435335	0.578756776	0.684193674	0.947335405	0.949159728	0.537566182	1.03917677	0.547296603	0.665423295	1.405037558	0.875736288	1.717097179	1.854387843	0.897392896	2.080146942	2.043623068	1.880128842	0.742042444	2.696757403	0.920156824	1.001284934	0.796549601	0.786915364	1.534369467	1.610441891	1.407775314	1.211689199	1.66838319	0.776541628	0.783624757	0.960431331	1.804317144	1.198931355	1.36318306	1.647276746	1.830010941	0.615270358	0.472099203	1.318014421	0.820420935	1.920104716	0.418182774	0.243035409	1.401172279	0.49350612	1.207630944	0.94833525	1.390212784	0.865711039
SMC5	4.549726628	6.409213431	8.140381419	5.166581698	9.074786955	6.654961514	8.110140472	15.98310767	7.451760069	7.400633302	9.081476957	8.513888459	4.852729806	5.325257312	7.390115964	3.697655692	4.319499341	7.713002119	10.81374463	11.31860827	7.507024006	4.752791875	7.620503766	8.470908812	5.555177115	7.901727356	5.901326923	3.544872372	7.627115506	8.733827294	7.650916853	3.514514856	6.776071417	2.828300077	6.13915723	7.344090372	9.748139768	6.112603486	9.530891023	7.299122117	7.309788034	8.352298834	3.524863875	7.256040778	7.00822052	8.255941157	6.949282849	5.318649653	7.81398463
CRB2	0.118125581	0.026671755	0.054445571	0.017869133	0.047326992	0.014533789	0.071336161	0.029013458	0.045143623	2.858184873	0.018212808	0.097803198	0.025406628	0.02695796	0.028422894	0.059077964	0.089120491	0.072638516	0.040858815	0.045507835	0.05703164	0.009099607	0.045159757	0.087028616	0.016086338	0.069234106	1.467892993	0.083108761	0.034798004	0.017557705	0.008852212	0	0.132641349	0.027991441	0.034384592	0.146906582	0.019493696	0	0.069048042	0.06549546	0.03010389	0.018636438	0.036169393	0.13684613	0.010533607	0.04897477	0.038459184	0.306861342	0.02205302
NINL	3.380268048	2.891840618	3.371170176	1.944984345	3.912140627	3.27396137	2.499303841	2.115553362	2.687430615	5.348640491	3.531737198	3.934352849	2.138942369	3.315294621	2.739293285	0.744713729	1.710914158	3.256872633	1.651553342	2.324386384	3.66433224	1.247686323	3.362874988	3.195893448	3.378623038	3.494972288	2.979748844	0.821429728	2.040904683	2.022412066	2.647363974	0.920805962	2.16740109	0.513955444	1.868717861	4.203105288	3.671970116	3.136017967	2.618229334	4.851819279	2.608626349	2.072814449	1.220724158	3.732397713	3.317178044	2.748737049	2.664311336	3.374690456	4.698226997
BRIP1	0.130900236	0.114432542	0.134580543	0.078085495	0.175476871	0.105850884	0.14823457	0.106614291	0.149447744	0.200157843	0.133851375	0.170954262	0.255689899	0.069610474	0.19420971	0.124051896	0.177019771	0.070079669	0.229946942	0.186810297	0.167657035	0.128329115	0.117208905	0.254975413	0.169346909	0.194642987	0.176765591	0.135947157	0.124414514	0.122061864	0.109015364	0.149796798	0.147855056	0.116758566	0.214650902	0.233440092	0.100672708	0.06464941	0.183942252	0.135297178	0.139522295	0.088842008	0.043105896	0.176033911	0.092060641	0.099440186	0.112040669	0.119837396	0.112137853
MMS22L	0.305195813	0.299935038	0.448828536	0.2316604	0.350824719	0.40789065	0.282961897	0.209200637	0.324410708	0.481727275	0.458966855	0.450192701	0.341714857	0.26604472	0.352749331	0.220058843	0.285600237	0.402076667	0.205335089	0.375640276	0.363871704	0.237265169	0.469247992	0.342282075	0.265956968	0.459258024	0.307171207	0.206516235	0.259780482	0.372125176	0.370076941	0.182595483	0.324137108	0.238528036	0.241847079	0.280568599	0.400379305	0.207771524	0.334870731	0.375894291	0.308419717	0.226677131	0.124471908	0.366402849	0.385131596	0.389989857	0.379704466	0.293954564	0.380345323
SMAD3	10.29588058	7.826794099	10.6223838	7.550544027	9.056467202	10.02439116	11.57620505	9.950139559	9.725480358	10.687222	9.094703946	9.312356923	4.45763192	9.714746849	6.348567862	5.221369217	7.478393255	11.9034983	9.505343495	7.445431488	9.750668159	3.792707137	10.10161396	7.507071098	6.671147754	11.09409495	10.11893931	4.172323117	7.645846176	6.63607745	8.791500282	4.02936331	7.195631636	4.785193712	7.137070451	8.870279477	8.172487261	6.385930457	7.736506829	10.88287235	10.02523299	8.179889294	4.705933501	6.523999963	9.8632568	8.116906076	8.702225441	5.511417868	9.691783558
DDB1	16.83456685	14.98437462	15.59185293	13.7869549	14.80975316	12.77849268	15.47172771	14.38823985	14.04776464	20.22127709	16.15548002	13.84345722	13.19554192	15.5666158	14.7211478	12.20133808	15.44923548	15.6891592	12.91484303	12.17852292	13.25341482	11.28134466	16.58655702	14.37804451	15.47906263	15.36243603	16.09654621	13.08741965	12.72935626	15.59235745	14.35485327	12.37031447	15.96069832	11.89402497	15.97682029	14.7143559	14.81858707	13.66743709	13.08225955	14.4035399	17.14914322	13.67073038	12.17027488	14.34269082	14.50219076	15.62257796	14.51450131	14.86791542	13.53575048
ERCC5	3.518209608	4.275364728	4.111475944	2.980856038	3.659007212	3.546201685	3.436938572	2.036765398	4.060763614	3.897828606	4.035023707	4.158302614	5.324490963	3.86833294	3.582084032	1.976250906	2.823003261	2.973136928	1.672375171	4.180160707	4.071520426	2.431766677	4.120962969	3.743345276	4.340999693	3.979475939	3.383783235	2.359311807	2.972817757	2.878766701	3.833916992	2.240877304	2.615610597	1.522057152	2.083018055	4.283142188	4.592497123	3.922781281	3.336512337	4.345337026	2.765218334	2.856066327	2.218499803	4.100097437	3.850240275	4.16970442	2.831041858	4.123962083	4.231926206
POLQ	0.048290941	0.028823655	0.055841892	0.018103903	0.049724669	0.040902051	0.066713905	0.041642414	0.045736733	0.080437127	0.052280931	0.140925391	0.223083711	0.045520237	0.119024798	0.076955333	0.070226631	0.073592862	0.117287618	0.056351448	0.111709815	0.082972445	0.093539628	0.14327954	0.100502394	0.093524965	0.055534402	0.049529805	0.061696584	0.074118264	0.044842576	0.041300502	0.053486182	0.025995934	0.099532419	0.180074013	0.032916351	0.016164375	0.041150127	0.053084767	0.074554099	0.01888129	0.010688007	0.096830769	0.021344002	0.084534737	0.054838887	0.11241328	0.062559725
CHEK1	0.472491423	0.511270453	0.628620559	0.562238729	0.427641256	0.473710365	0.483439008	0.3967545	0.45404555	0.802635226	0.401136539	0.63755416	0.88139008	0.515451783	0.59987215	0.527012737	0.632721964	0.416918277	0.412048601	0.411203558	0.496926647	0.389825132	0.46052301	0.552923834	0.607373334	0.50528537	0.615737168	0.785669495	0.425323753	0.454700517	0.484210473	0.601852896	0.465740835	0.599573526	0.589686836	0.605772068	0.462374842	0.393880327	0.605559863	0.393130555	0.71404013	0.387913858	0.385183627	0.517322053	0.443608937	0.658527361	0.376472159	0.624375379	0.392843709
KAT5	10.13256875	10.63586678	11.89368214	10.58664376	11.65667004	9.333821724	10.01681833	8.896894812	11.07197143	11.77426708	10.6353343	9.783496016	9.08394638	10.45074872	8.88745655	10.3448729	8.658882991	10.11549725	8.625075515	9.161296994	10.99282877	10.40679855	11.39604197	8.587243242	9.174653628	9.766954986	10.34683177	7.285606093	9.109322839	10.47681122	9.065922438	8.027333159	9.527978499	9.220413051	8.532086836	10.08019796	10.38011646	9.59224874	9.418071735	10.74117818	9.107506341	10.28031913	11.44890002	8.491915942	11.11047168	10.61834927	8.67284717	9.334828009	8.936624588
XPA	6.96638553	8.443852678	9.387304916	9.144792044	8.651728197	8.616698734	7.754778696	6.318592544	7.583697616	7.789867683	8.200930328	7.746379642	7.054784011	8.298689352	7.856227386	8.535976197	6.293815255	7.02681543	6.156273158	8.38047176	8.69183353	5.665449934	8.48843446	8.553439968	7.53593831	8.337925881	6.340805739	8.619032792	6.855175976	7.449835746	6.423603194	6.177425489	5.766907519	5.974823058	4.636339195	7.76457282	8.811453837	6.532065539	8.877172672	8.234944603	6.638616727	7.600929382	6.021302388	8.32880038	7.844376629	8.952954312	7.045427864	7.926577453	8.631561531
POLG2	1.368958082	1.979286675	2.04058401	0.996213397	1.68509516	1.779408233	1.233984074	0.584480303	1.47575912	2.154474576	1.1262966	2.492607447	2.031410413	1.515549802	1.661823174	0.695892384	1.076279279	1.526512991	0.982623537	1.435549661	2.554322257	1.172349959	1.75461827	2.058995472	1.401754881	2.415205142	1.495483314	0.879490286	1.092272684	1.061107517	1.244156477	0.859411269	1.053620943	0.891735591	0.84226519	2.701999651	1.954384024	1.03150471	2.108356954	2.442452895	0.940228251	0.742136479	0.817599224	1.624152449	1.450862914	1.886529281	1.089076512	2.241712587	2.496128444
NUDT1	3.705860026	2.83175537	3.064591682	2.927071565	3.429580128	3.211035736	2.846417445	2.288278801	3.324615597	3.487510685	2.527575314	3.164593099	4.315897875	4.650980732	3.190113348	3.571394193	4.190302407	2.644139154	2.437544866	2.369781175	3.338945029	4.023160021	2.840251648	3.167958065	3.598780198	3.247198887	4.063980074	5.620477289	3.219513675	2.303509233	2.806106858	4.559893757	3.014698917	5.752685772	3.501626286	3.400014806	2.217489454	3.470127638	2.587365838	3.158962118	3.150487893	2.840763535	4.306425897	4.249988781	2.811874194	3.598508135	3.214736176	4.654234742	2.194209079
CDC6	0.420167277	0.191829303	0.310067213	0.393312008	0.293436596	0.234292061	0.3062064	0.233855836	0.192819502	0.579350338	0.242784378	0.396180633	0.651107705	0.292503085	0.599173475	0.559907945	0.472749584	0.289525491	0.599553892	0.244536468	0.473833792	0.259528972	0.212799476	0.478890048	0.548561417	0.369828287	0.440817074	0.278863123	0.28587461	0.23949464	0.241495956	0.398081985	0.370694756	0.590078161	0.660892673	0.431810133	0.277988867	0.178060698	0.488550595	0.259894171	0.423073331	0.103994603	0.137357596	0.404034635	0.228586475	0.27666175	0.29674332	0.702994671	0.27893538
FANCG	2.899826821	2.042938334	2.072391674	1.70302257	1.810671416	1.863884053	1.928028982	1.344340052	2.017932148	2.776144071	1.383821897	2.93237116	2.923516254	2.273240831	1.677740343	2.372272876	2.06143948	1.859457571	1.555231497	1.252506402	2.374550368	1.72249156	2.306024945	2.551352918	1.949949968	2.133186169	2.506541485	2.104171586	1.70406592	1.442004251	1.570689601	1.817229699	1.822437297	2.655438164	1.872590197	2.972727201	1.737990595	1.521973895	2.083543041	2.55435555	1.983220796	0.957648139	2.172329706	2.426980376	1.711733013	2.084028093	1.689107362	2.202035877	1.689163674
RFC5	3.067660938	2.887466605	3.168184453	2.88079959	3.534927034	2.977377242	2.948863656	2.168635415	3.126800673	3.992052104	3.158645488	3.261800361	2.589975982	2.86445443	2.19947532	3.554105965	2.941265736	3.203919717	2.029364091	2.534467041	3.443736839	2.676176548	2.994564907	3.103705915	2.947026838	3.715357126	3.232342882	3.477401907	2.601006223	2.298783997	2.067165922	2.648706648	2.615209232	3.138365842	2.07336231	2.82823011	3.247462912	1.964202955	3.000197617	3.442857841	2.794292381	2.194196847	2.769774372	2.725101069	2.789150994	2.881740055	2.421648865	2.764487871	2.956295189
ALKBH3	5.791089067	7.510311872	7.588828826	8.549489339	7.093941035	6.775393702	6.066065248	4.970156991	7.310421608	7.797465909	6.422707946	6.788941073	7.310484161	7.350980929	5.934081908	8.945678998	5.221459678	5.83282383	4.073827935	5.928003012	6.045074947	6.905042412	6.277524738	5.561553278	6.307909673	5.573706977	7.133093937	8.636394387	5.704939872	6.356172323	6.13680357	6.955965634	6.146852057	7.052139354	5.883686373	6.524483627	7.122254533	6.687635508	5.64235551	5.820226968	6.714783546	5.82385363	7.496925321	6.976921855	7.231945205	7.442887233	5.318646829	7.893395619	6.37503338
CDKN1A	46.46118629	43.63948567	36.4732177	172.2225285	87.27576159	42.94570516	55.84597895	208.8553795	23.52450953	54.60575265	35.90313521	54.50809287	46.59383206	16.61757293	46.44547791	56.97442072	49.05886595	65.33230773	274.835615	127.3499055	30.46337391	100.3741896	25.66999408	63.1237013	39.12833816	29.67772404	57.03495511	17.57501539	181.5178033	102.3914896	46.86014886	59.60204061	82.28533369	73.6071578	102.4819512	42.35986615	44.76861103	48.93131322	156.2717219	18.1874793	41.60985365	84.61046329	63.13203277	91.7127358	23.31954632	30.05194838	101.7361191	34.85111149	36.38543915
RDM1	0.049965311	0.01714825	0.032412089	0	0.033809178	0.007786922	0.052920735	0.011658636	0.048374154	0.058898461	0	0.041920844	0.054449513	0.05416332	0.018274122	0.067827486	0.031832686	0.033358549	0.065674079	0	0.055001603	0.051191626	0.038713154	0.069942365	0.025856244	0.085602208	0.031095957	0.031431573	0.027966143	0.042331849	0.028457061	0.03276158	0.012728357	0.123727483	0.007895399	0.05247313	0.015666516	0	0.026113836	0.021054718	0.01612908	0.014977563	0.007267072	0.041896857	0	0.034986308	0.013737123	0.05015909	0
POLR2F	0.019618586	0.033665799	0.083630739	0.0201383	0.061633816	0.028390972	0.024736924	0.01634891	0.052006909	0.037167003	0.028735864	0.017635686	0.011453187	0.02734317	0.030750972	0.011413742	0.026783395	0.042100838	0.015349132	0.04102943	0.061703019	0.016408238	0.059716221	0.049040106	0.025380756	0.052817607	0.030524113	0.017630604	0.011765081	0.043532113	0.03192428	0.022970789	0.019633879	0.003154602	0.006643033	0.068677556	0.043938326	0.021576985	0.029295556	0.076765106	0.01357069	0.037805479	0.026495608	0.029375992	0.028490999	0.053967449	0.038527148	0.037513662	0.019882792
CDC45	0.416084985	0.190402216	0.166445075	0.36873609	0.29327621	0.129690832	0.306039035	0.20226463	0.20141733	0.572221518	0.304725363	0.421822969	0.906854156	0.210487111	0.608709326	0.724867524	0.430764696	0.219919105	1.169757043	0.270723113	0.343518442	0.45167192	0.214921935	0.339758679	0.735667366	0.26137849	0.291319729	0.229027491	0.407552978	0.274180282	0.236975525	0.636583045	0.428396875	0.601030378	0.783505963	0.534072968	0.239181352	0.192200444	0.289949828	0.321443247	0.29101485	0.145512866	0.156333972	0.319820529	0.176241755	0.376324091	0.171593366	0.556931571	0.305021313
INO80E	5.612956319	5.30647467	8.438958987	4.047157914	7.077336096	6.148124875	4.87959194	3.687312161	5.880771659	5.824838207	4.491345583	8.230311857	5.402552667	6.69018624	5.357872648	4.44914146	4.676932012	6.191453172	3.550770635	4.69185077	8.861645891	4.718573523	6.499474016	6.377089548	5.521793161	8.453217998	5.41773863	3.764895605	5.695121345	4.375661241	4.615724972	3.572783428	4.602795779	5.103971576	3.944548193	8.85224986	6.014114119	4.046201746	5.623489471	10.32048479	4.818084852	4.440024112	4.965254453	4.902677017	6.367486608	6.027307152	4.237515816	7.467314857	7.825702046
XRCC1	11.67973449	8.312737003	13.76881291	6.813955293	9.922343898	8.349836205	8.621739822	7.009590379	9.90191235	13.02302606	8.081614971	9.717903668	8.580638822	12.52497413	7.168194639	6.297131997	7.951844567	9.19963969	5.212251129	7.308849012	9.379477287	7.415840493	11.1736805	7.747446448	8.924384501	10.20544619	9.827387662	6.478729553	7.36122403	9.547306626	9.497101871	7.538525637	9.080821735	6.223200725	6.58178146	8.139352606	8.96306801	9.075415892	7.313516047	10.12227312	10.10259082	7.388757887	8.821435464	9.03056539	10.25692709	11.08683643	8.643585204	9.661074844	8.030905177
PSMD3	20.67460688	18.40759646	17.69021662	19.44941739	18.87914675	18.42464361	18.89361203	20.34007994	17.65212399	19.40889081	16.207039	18.39673946	18.71187853	21.52380938	18.67096913	17.34130457	19.24461905	18.40188662	17.69395396	15.4437065	19.76781675	22.95980795	17.67832769	17.67747843	19.03147662	18.63658698	20.89009029	16.41973579	18.64841448	19.43606636	18.80027709	19.71494376	19.57299013	22.12520398	25.98483223	18.30930636	18.04497678	17.64938782	19.63147324	17.85960911	18.30182702	18.24062909	20.28254581	18.95296845	18.52479316	18.55511267	18.26028652	22.73048498	18.12518052
FANCA	0.450026511	0.549621147	0.399757978	0.42823838	0.42178999	0.274853716	0.214705117	0.170281223	0.323827595	0.591419553	0.13064547	0.331650885	0.944379718	0.452677623	0.49673853	0.220146728	0.464935083	0.334964578	0.468502307	0.301709871	0.490924328	0.692794284	0.394621872	0.439833742	0.540243051	0.701540688	0.476252657	0.239102388	0.431154277	0.360664222	0.482017775	0.441949872	0.315005921	0.40614399	0.651861014	0.844460243	0.25424297	0.252825707	0.346975255	0.431377342	0.386080743	0.258253738	0.434878577	0.582181705	0.473970124	0.581967198	0.306531425	0.525710473	0.327889624
LIG1	2.728147004	2.544204736	3.414852153	2.070276016	2.919293516	2.614646191	2.776138908	2.675139196	2.443197588	5.098924208	2.22878614	3.323833345	3.425968177	2.908560396	2.606966313	1.503375176	2.418795231	3.015636148	2.301156093	1.559760966	2.786184685	2.409421623	3.182863211	2.405199457	2.11222233	3.337067202	2.899818558	1.548157906	2.305580106	2.470698962	2.418698716	1.638265801	2.563164205	1.398553649	3.099238135	3.813797524	2.531395498	1.719087221	2.592074193	3.598048257	2.615824802	2.0332224	2.619063358	3.403721459	2.984892833	3.294131712	2.033986189	3.364406739	2.51668618
MLH1	9.454647756	9.329944444	9.605706219	9.403402333	10.27497022	9.505303125	9.528579064	9.120357249	9.007494764	11.04127271	9.854351191	9.059952515	10.43561073	9.873457964	10.24905568	10.13417913	9.140293473	8.748354986	8.440213155	9.475548493	9.626448367	10.24365671	9.892843899	10.21746172	9.607420966	9.535000143	9.641661505	8.910877549	8.788510834	9.681372945	9.300814091	9.837517609	9.686723025	11.58535977	9.311015487	9.731621341	10.25830795	8.001640408	8.936521327	9.100710952	9.118158949	7.344921422	9.390869677	10.09729682	9.751445015	10.15340903	8.764513905	11.27514431	8.729110919
ESCO1	2.746958241	4.156618466	3.786599936	2.831987252	3.680856027	3.26022142	3.834451496	3.017564895	4.387300025	3.288673746	3.870473113	4.180391278	3.833372385	3.487531921	3.3101975	2.036748569	2.033035916	3.588188837	2.620453313	4.316454268	3.793494919	3.11100177	3.983417325	4.13389734	3.771048534	3.791798996	3.121246377	2.482859455	3.13349842	4.02111204	3.916545612	2.410497646	3.092397448	2.386148583	2.158543468	3.664833352	4.394282999	3.494048343	4.169485247	3.507195168	2.939713951	2.601176141	2.526881045	4.052815798	3.585453206	4.187953073	3.20664923	2.997404031	4.151719503
UBE4B	6.797865938	6.656312755	6.495360659	4.81309689	5.72414245	6.085622943	6.125917105	4.447249669	5.985140033	6.585305072	7.094056296	7.278912986	6.397131822	6.033027197	5.752954989	2.791307605	5.988724602	6.939815214	3.152189133	5.138348714	5.985973595	4.359271843	7.911375208	6.677540059	5.672765795	7.130782054	6.497706796	2.910726159	4.574523215	5.877169077	7.040729844	2.760983191	4.867693704	2.686791935	4.762755664	6.444983841	6.559109334	4.817366369	6.195420287	6.309437808	5.391747558	4.666541326	4.11485612	6.001100581	5.60490487	5.692557531	6.6578694	5.58556565	6.298203746
CHEK2	1.324647704	1.03843792	0.955108051	1.198330939	0.926956744	1.099042652	1.127110289	1.084025123	0.999522288	1.69908977	0.977102636	1.519149853	2.187363278	1.089870087	1.73399003	1.455376094	1.062498517	1.137287319	1.096021425	0.97658363	1.617271086	1.44363774	1.305996463	1.517430179	1.183569237	1.085734422	1.008253743	1.461260795	1.613522209	1.063065624	0.963397239	1.155988616	0.864856834	1.335456809	0.929882389	1.426161907	1.135463101	1.005141604	1.400813107	1.405511693	0.938266983	0.764155844	0.980624872	1.228608651	1.130239257	1.151076574	0.910474089	1.913359792	1.588770457
NEK1	2.015621903	2.375767899	4.609329265	1.784788824	2.974869833	2.457097752	2.174379124	2.693024569	2.256550824	4.608728605	3.000794961	2.663703405	1.664027678	1.961508392	2.420054551	1.634113251	2.006475163	2.561413911	1.586135582	3.166858237	1.970388378	1.521627102	4.22222352	2.649613863	1.692325316	3.274463813	2.506472459	1.689016392	1.848226666	3.755325366	2.224916498	1.130549091	2.389049441	1.60988594	1.073743676	1.80853554	2.705125535	1.481244581	2.819822836	2.187735846	2.706950476	1.590605604	1.332530804	2.160686573	2.625958975	3.497221005	2.350987694	1.537166446	1.993244909
PARP4	18.45733376	21.61857062	16.24983823	17.414188	17.40164812	19.05954847	26.38747079	18.84101678	17.1802504	19.40494795	24.9714282	19.61583508	26.34498952	15.87697949	20.49136183	11.28959492	20.42226502	21.85629624	15.18218011	16.17306781	18.81339765	17.97342063	21.20528113	19.05620293	14.82848126	20.19874195	21.38649365	11.21578546	18.16425127	20.84634684	21.40878983	11.25936817	20.26998722	9.602014903	23.918448	18.5167003	18.02538336	18.37836309	18.70859837	16.43488666	19.48495006	13.46213171	16.19845887	19.08744675	18.47941185	20.09295912	20.72294702	15.91870502	21.33380688
BABAM1	11.85540558	11.92582857	12.17908806	12.34819981	11.25691966	12.47677292	9.675407057	7.516287083	10.61543927	11.96932735	9.303431692	12.75092339	14.45799576	14.69795545	10.6322163	18.73477366	12.32310804	9.615854415	8.3585192	8.977088092	12.5142535	14.31038624	11.12269964	11.5510876	12.13480522	11.5044179	11.55497487	18.77560231	10.83688036	10.13398807	10.20789267	16.76549012	9.825905987	19.47940957	10.95187498	12.94602224	10.96656134	11.68001679	10.4059679	12.42547353	10.27617905	9.633296213	15.97104233	12.02947646	13.24987365	12.04642208	8.741805506	13.84441556	10.6555048
EME1	0.149789753	0.174788252	0.155467823	0.120546126	0.314202634	0.200760279	0.25383959	0.237667694	0.082177809	0.238369795	0.122864575	0.251346894	0.334627302	0.207839819	0.328701188	0.08946886	0.152688658	0.100004757	0.308449526	0.233903455	0.296798265	0.171005072	0.16248007	0.272582002	0.193784461	0.13344485	0.135171594	0.150764678	0.209597496	0.186128196	0.18768356	0.068750582	0.152632091	0.209063729	0.378710683	0.35656453	0.103325763	0.101481264	0.274001047	0.18935823	0.193411859	0.134702582	0.065357319	0.125601538	0.071060276	0.241234526	0.074127917	0.290716646	0.127517871
EP300	13.31814024	12.58602848	13.2782878	8.954175959	13.08990158	11.13044448	16.07668611	13.95721748	15.24370435	13.3648734	16.04507527	15.04279301	10.64719473	12.20279537	12.39194221	4.027862874	10.73734603	20.22203234	12.95033236	13.51451335	13.59977026	7.278183385	15.23186902	13.51457431	10.80725565	17.15866556	13.65247547	5.184446896	10.31479463	14.3747211	15.65876866	5.32956728	14.65035896	4.623718407	11.93949436	13.14757112	12.84462277	11.02057938	14.79177839	13.90006759	15.85933656	11.3878701	6.575032183	12.3407226	12.87669397	12.92928424	15.70105857	9.467168507	12.52462566
CDK4	17.1695823	13.1280465	10.03045711	18.10276011	10.24360479	9.966363127	11.96507521	9.165259045	11.39953422	14.04485667	11.91736518	11.05483621	10.51446656	14.22248767	10.67475785	22.20814897	14.11985115	11.81238007	10.00365351	9.317846473	11.84120148	14.89926537	9.641780979	10.65017673	14.48323037	10.96143293	13.83668242	18.77212976	9.798301852	10.21315985	12.13467284	14.09275331	11.29169604	23.40678433	12.54167132	13.1941985	11.44674402	12.14409929	12.41344842	12.15464659	12.0360969	11.24215502	16.59957065	11.88433188	11.3574163	10.75293364	10.96194659	18.2409886	11.34967012
UBA1	57.88741688	45.96381083	52.77241498	41.46685349	47.89366626	45.47809896	45.13924096	45.85844736	47.1510536	62.36378925	45.55625078	48.81186362	42.64674385	55.43893888	41.8832821	28.69396625	53.99632366	44.89100907	47.39643491	38.91590079	42.23959871	37.42436844	46.85561331	46.22422143	46.10385738	51.27874109	53.55761669	28.13106222	45.02225328	47.11706205	44.72117524	31.87459423	51.81960959	34.16930501	48.57043936	46.64112928	51.68271011	42.10180696	37.66957325	46.36993283	49.77426092	44.20329779	39.32491285	46.00729896	54.96619215	44.3495755	42.37161898	44.20979252	42.18492433
RPA1	15.20830522	14.38086237	13.22005432	12.51845997	12.3467063	10.43106565	14.42552548	11.5045175	13.75735416	16.18735771	14.49098565	11.96980546	12.06667194	14.99797319	12.04579729	15.22530682	13.23900956	13.36376752	8.151910705	10.85501343	11.2412613	11.15861989	15.06685876	13.739418	11.44151725	13.73570965	14.3388131	13.25869239	11.14317378	11.75732674	12.19839999	10.43253785	13.55337113	12.30060537	11.010789	12.04539555	14.85658984	12.69344956	12.11426168	13.88626103	13.92638283	12.53355036	12.46824855	12.94982502	11.72676442	12.70738138	13.32828595	12.24172844	11.70187755
ERCC3	6.149426121	6.214358134	7.734253217	5.62580234	6.680921622	5.880699146	6.312626353	4.131640267	5.67347251	6.785986434	5.870712599	7.086851509	6.226177876	6.345217194	5.695817332	4.351278458	4.778290062	6.907892437	3.440841992	5.179202747	6.942456698	5.382348796	6.637558763	6.705231671	6.068452679	6.811916247	5.922795556	3.409599409	4.947921445	5.418554828	5.262595299	3.352794196	5.186663641	4.397317403	4.011600752	6.053860206	6.580423673	4.278525172	6.2717664	7.028836277	4.756073655	4.248651566	4.737613481	6.288986614	5.814877756	6.283330143	5.198148851	5.702114656	6.050084599
FEN1	4.874339892	3.703862887	3.833599363	3.994596737	4.028483682	3.370012082	4.850533445	2.83408824	3.604879802	5.903067329	3.709779197	3.875732594	6.314264834	4.230553095	4.908312587	4.140952846	4.883934365	3.948202336	4.737054387	2.759480257	4.675950065	3.864383392	3.826009414	3.88821548	5.048906318	3.493178059	4.578826313	4.459148253	3.711185029	3.407645504	4.229944578	3.968937115	3.616576732	4.894766001	6.563328938	4.670101518	4.270358504	3.973383508	3.48619181	4.497280894	3.869384534	3.640883585	3.405670183	4.341008118	3.994320005	3.680762947	3.076577806	6.276464852	4.328135612
SMC1A	9.828616063	10.03047511	11.11511448	8.03215357	10.79872546	8.178069363	9.344584907	8.633578898	10.06816296	12.04963406	12.85762179	10.87436851	7.5545194	9.819762371	8.165659882	5.062444517	11.08792516	10.44113192	10.61090956	8.497378528	8.365045642	5.877082936	10.1279771	10.57036852	7.65942507	11.74290986	11.07441245	4.82573876	8.740153208	9.279742365	8.987392081	4.977477338	12.28631259	5.562152469	8.915195897	8.05298714	10.3177249	7.368266252	8.29162235	8.214282004	11.34854782	7.502389033	6.558820141	9.439580949	10.10440179	8.614177067	9.173860083	7.556118005	10.09643783
CDK2	6.634518187	5.096694251	5.845745856	7.116188352	7.124867612	6.121652618	5.466595927	7.633876429	6.309561942	5.608607437	5.731174037	7.069567094	4.839752818	6.1370491	4.6898417	6.164741574	4.577174852	6.302379915	12.28556998	8.631767308	7.150749773	4.291463196	5.026546092	5.267904844	5.868533967	6.139111582	5.523994298	4.09704173	6.382873515	7.314220202	5.975325072	5.242462691	5.158106251	5.893115709	6.951762682	6.42281533	7.191047613	5.181898582	9.873916938	6.353858523	5.513668449	6.874812968	3.940109768	5.567418803	5.135203791	5.447630561	5.831662687	5.308525185	5.947205568
DNA2	0.373071584	0.417519551	0.491908561	0.227275216	0.349848932	0.382346355	0.393706925	0.241281298	0.412228893	0.280832629	0.415775541	0.850561608	0.751239946	0.228583232	0.659982279	0.220191961	0.374607992	0.467016257	0.488586184	0.48481381	0.610061607	0.311598913	0.4752145	0.837274925	0.409200156	0.666947958	0.305999997	0.10203798	0.266689666	0.206136186	0.30024041	0.212711303	0.250506987	0.251039428	0.464566426	0.46135457	0.489518277	0.206048459	0.709988355	0.170877614	0.314164124	0.346435002	0.123855275	0.348530719	0.274821744	0.482706103	0.323317738	0.515641356	0.609884937
RAD1	4.804268767	5.411038361	4.066385453	6.380158634	4.549573128	5.423396746	4.454057552	4.025942629	5.198678397	3.735070785	5.844890072	5.286264281	4.195976385	4.806334212	5.435578908	4.276560056	4.306833992	5.326348545	4.057715286	5.095904467	5.469405093	4.192542469	4.717915275	5.461339915	4.49073577	4.68762547	4.238926751	4.041542319	4.987798366	5.090958535	4.842768449	3.920882207	3.914190858	4.475117641	4.510243574	5.56005007	6.050167286	4.662105926	5.21007883	4.892125574	4.251404763	4.035319844	4.728295801	4.512767099	4.991623571	4.978607005	4.755712373	4.016643967	6.208156459
TNP1	0.096984264	0	0	0	0	0	0	0	0	0	0	0	0	0	0	0	0	0	0	0	0	0	0	0	0	0	0.037723903	0	0	0	0.06904508	0	0	0	0	0	0	0	0	0	0	0	0	0	0	0	0	0	0
MYC	15.16557905	15.1451449	15.32408152	75.30644529	37.84774739	8.896448227	24.42594925	87.4305408	7.937702676	18.80921166	12.58054412	25.03673868	5.948441495	5.774593205	20.74563431	21.48883682	11.16610226	30.82303233	110.9123629	51.20366619	11.88478757	36.95303326	10.26113036	21.51904704	7.623326993	11.14326238	29.49472489	5.450644222	55.19632233	34.74039845	34.01002818	11.96627336	30.01793861	17.52156349	42.41553656	25.56615275	24.69329556	20.58676751	77.25912327	7.856580874	12.82264553	44.75052276	21.94717494	66.11983042	5.270448716	9.267553644	55.85277987	14.96471358	15.77905537
XRCC6	78.4649893	80.48751339	71.21738412	93.14516841	73.75912382	67.68612708	74.83919506	84.1758459	68.82117132	86.89840475	77.96795066	70.35447247	67.25200062	79.57222613	72.81942956	102.620634	79.04584574	73.52742091	73.17676376	75.63009982	71.50473186	82.56606898	69.59860888	78.33177971	74.77422359	71.63639486	80.09756476	84.72388538	74.67727766	78.24021308	73.68911776	80.64400301	75.6066542	89.30474459	79.53683667	69.34177316	81.52222751	74.01317457	74.61722806	69.96275204	74.66726574	72.37731952	82.38700302	73.64873086	73.51887662	77.71418864	71.55670681	81.54920216	68.1080859
TREX1	0	0	0	0	0	0	0	0	0	0	0	0	0	0	0	0	0	0	0	0	0	0	0	0	0	0	0	0	0	0	0	0	0	0	0	0	0	0	0	0	0	0	0	0	0	0	0	0	0
POLE	1.538834707	1.29688224	1.693521415	0.775284651	1.415144854	1.204666246	1.438971992	1.279596509	1.655686401	1.448015058	1.274059879	1.951575689	1.249611248	1.586973208	1.290763197	0.540386057	1.146936914	1.588668501	1.246900696	1.11334045	1.796407729	0.811346074	1.381030979	1.403484793	1.286721351	1.801697376	1.449484604	0.484015751	1.084111089	1.422870743	1.350164092	0.535662378	1.353867963	0.583154456	1.170749909	1.55575401	1.456809619	1.046572504	1.439275797	1.827662062	0.989652929	1.020515	0.777724154	1.123444465	1.30864641	1.298004889	1.323135795	1.365868056	1.367353344
SMARCB1	20.44429075	19.00200305	20.53294746	20.07458451	19.71435546	15.99904908	18.19910152	21.3830938	17.38005414	27.88551897	17.31467279	20.87361495	19.37500667	21.92915857	17.66019671	16.54378259	20.63976325	18.90721135	18.53320669	15.56638806	20.09686728	22.1394864	20.57075146	18.17874244	20.2947021	19.80254051	19.43183962	14.71240844	19.24588583	21.52196015	19.91220037	18.67317598	19.93551358	20.94324878	21.72770116	21.9855929	19.59245929	18.54453242	18.4077018	19.60991085	20.41489065	17.0497309	17.93913776	22.19575096	19.94745057	19.87158151	18.16375992	24.66290052	15.4856962
POLDIP3	36.10390696	26.96433151	35.1041574	22.16182263	29.80093828	26.16565833	30.56329501	21.79565966	31.03489109	33.10466652	30.21509204	31.21207829	22.07470909	40.50889536	22.09979663	25.94038957	29.43673142	33.99750212	21.60587249	23.31223616	33.25311497	22.17153382	35.64221947	29.528972	29.31053145	32.86796434	34.17759811	24.23568009	22.70611364	27.90664317	27.41613668	25.23460662	26.31278343	24.03448736	22.80055941	24.62619103	30.32254212	28.46577505	26.31022615	36.91209268	28.16325185	22.61099085	26.96297742	25.90072328	30.84627303	28.99274634	26.52873664	27.48466204	24.33569211
IGF1	0.615005199	0.121449985	0.21688886	0.599732363	0.272475975	0.110299484	0.211096167	0.44986735	0.139797735	0.604133463	0.568371018	0.245708916	0.069812463	0.317465236	0.290087842	0.72884982	0.38482045	0.305504825	0.459780817	0.357276175	0.295513742	0.144665695	0.340361719	0.149461049	0.135763663	0.137977591	0.377812799	0.172714296	0.280024535	0.093044221	0.489957959	0.136017068	0.321730592	0.722451837	0.196677144	0.145236004	0.340519585	0.108975114	0.322063645	0.390789306	0.362390732	0.416990023	0.11003499	0.296728392	0.049618799	0.239241109	0.573682434	1.576142057	0.162747304
DBF4	0.852670077	1.263668517	0.90231211	1.559550713	0.866899648	1.046978268	1.125080425	1.235947662	0.885971094	1.535594551	1.337236577	1.183282825	1.63664865	0.868291319	1.567136527	1.981767282	0.747630537	1.035039416	1.202818687	1.103264619	1.224624741	1.578904452	0.875860816	1.371415187	0.779975054	1.091927789	1.333350255	1.171654221	0.988242818	0.924286933	0.925879007	1.150640572	0.776150666	1.051841909	1.133014689	1.349230003	0.864170914	0.928314118	1.215378829	1.097872824	0.847982074	0.839076872	1.218221632	1.218715861	0.941222498	0.87446686	1.024139533	1.498680214	1.112051547
LIG4	2.847749375	3.435415644	4.809430951	4.357536967	5.67731401	5.237401803	3.240143458	7.374346167	4.05791923	3.473559211	4.164584587	5.095575582	4.252976143	3.438142355	6.581516385	3.053551037	3.432244916	4.392709522	8.268641552	7.936169077	4.762438354	6.768983516	4.156678165	7.604259268	3.82966507	4.493481735	3.0238284	3.438522342	6.15030432	8.467897598	4.95152535	3.171047573	4.360702653	3.083828745	5.744006018	6.386104723	5.268566907	2.445253266	6.789255036	3.876789277	4.451122411	5.603271225	3.716526724	4.8663195	3.384291648	5.339459332	5.089733999	3.101166456	4.423530114
FAN1	2.418445274	2.373042088	2.914419289	2.110952895	2.172228801	2.175032925	2.311757798	1.457235346	2.421636373	2.723126687	2.879626799	2.974102502	2.044329128	2.473114327	2.196715242	1.760459431	1.832088262	2.637878142	1.24945802	2.036902959	2.776793583	1.268515211	2.931690125	2.469903292	2.122944118	3.193498566	2.508536041	1.092417147	1.350955686	2.474597506	2.341022824	0.992394472	2.008969992	1.52067095	1.085043709	2.314513467	2.497688853	1.501298332	2.7186278	2.84649993	2.509720274	1.399280155	1.448222796	1.830197315	2.262013895	2.482127199	2.168187732	2.089827126	2.409680127
SP1	15.02380804	15.381501	16.82591628	11.12334741	13.8288031	13.3338156	16.51244118	14.56240472	17.2253002	16.94569487	17.84638306	16.08653396	16.13133352	14.84355063	14.27938473	8.896368136	14.15984474	18.33936055	12.8802337	15.69814331	15.15481389	8.208926981	17.46399429	15.50037208	13.23561051	19.69454427	14.07526767	8.997107829	11.75660075	13.66013448	16.78501872	7.760812062	12.99221897	8.055339218	10.11652289	14.34701587	14.59982473	14.16249658	15.06472392	17.19294954	14.95207427	13.28807056	9.229756836	15.09457	14.64065242	14.10083921	14.50691507	13.59176065	16.68812159
PLK1	0.667551249	0.313063644	0.484138559	0.339638349	0.434867007	0.42001938	0.380599402	0.256379766	0.284342123	0.610947794	0.431194924	0.930559072	1.078766683	0.444969879	0.811298063	0.523454345	0.931156226	0.394468344	0.63581523	0.273147393	0.722666364	0.588657603	0.417630344	0.457068214	0.557864751	0.568283563	0.599952718	0.48253407	0.475747567	0.25175296	0.27747129	0.61849526	0.586213044	0.676708519	1.169505928	0.979737276	0.299013235	0.338365202	0.417149326	0.576571943	0.528684815	0.267220491	0.26533973	0.469359226	0.449599136	0.442749527	0.336285347	0.659040568	0.452988483
OGG1	2.176348881	1.648209383	2.439461581	1.640124197	1.84270282	1.569087542	1.775285726	1.009834362	2.140591843	2.13787654	1.57236147	2.133124364	1.871721503	2.621335986	1.11171236	2.273304235	1.749376147	1.697435604	1.173342293	1.395074209	2.379959796	1.466993333	2.151571176	1.862536836	1.923822359	2.450881481	2.086883918	1.801970657	1.274416137	1.349863921	1.489857317	1.74855974	1.702671005	2.709110638	1.148123687	2.056945097	1.647513663	1.231846457	1.886883867	2.8521994	1.765462916	1.239726489	1.636901103	1.658147408	1.814961128	2.057193328	1.640338005	1.883047948	1.901492519
GEN1	0.418856071	0.481084758	0.613779788	0.522794145	0.705727652	0.466823577	0.418297682	0.29787336	0.499492006	0.686026134	0.559735857	0.896050509	1.425259861	0.37626265	1.007031272	0.308082567	0.393366625	0.651756715	0.74392586	0.850965471	0.505161839	0.48848741	0.509098265	1.030736208	0.412345543	0.909147991	0.486819207	0.317551369	0.520714825	0.339313374	0.370661218	0.199687187	0.533505101	0.240422975	0.644726359	0.887936284	0.468293324	0.495906144	0.69990357	0.601226391	0.433638643	0.370165018	0.241493276	0.661158765	0.944331152	0.449864111	0.362447722	0.717553063	0.554044501
CASP3	8.026593689	6.70579989	8.518990487	9.108571748	9.339945915	7.480038404	5.2036897	3.407406185	7.371120821	8.998192532	7.109901075	9.324640312	8.383421955	7.638261216	8.577774418	10.11972514	7.167432895	8.545035653	9.403222546	8.155930675	8.855624808	10.56223014	7.93200669	10.197013	7.00198938	8.631088401	9.098838942	10.19276353	6.458789858	7.286753408	5.893625165	8.78270819	7.487788663	12.68973963	7.885457931	7.292660954	6.948199914	6.509687814	8.628420305	8.133011108	7.999445094	3.908038325	7.673792398	7.963510108	5.432817773	7.901336115	7.037728523	7.38112035	6.751998674
GPS1	13.22380051	10.55926842	13.80328456	12.28516251	11.62969824	10.7116989	11.05467289	8.402267913	11.36998918	12.84671839	9.412216398	12.61073319	12.58829842	14.47040631	9.012586054	13.65927646	12.47176715	9.944018102	8.057034064	8.042763647	11.87762064	13.71590406	11.2203283	9.353086833	12.43257879	12.04188715	12.23301301	12.63231331	9.947348007	10.43199812	10.46438485	14.12347435	11.61762443	15.9418947	11.36761029	11.52242018	10.19984382	11.01015879	9.854101547	11.76892012	11.65512745	11.34206681	14.41076317	10.43235151	12.70190605	11.85498695	10.13824223	13.06907116	9.586053893
POLE2	0.35398436	0.401141387	0.450588367	0.431920529	0.271159909	0.333085264	0.50697049	0.303893879	0.425695281	0.492066244	0.234788056	0.686444955	0.582268907	0.463366744	0.525187746	0.516797238	0.361686104	0.401318582	0.409675871	0.260737049	0.747469607	0.317704855	0.381645535	0.420719304	0.336984291	0.595015006	0.394881821	0.640730747	0.429902551	0.245204787	0.218724533	0.328447307	0.29349524	0.691625403	0.364110137	0.56113398	0.418834105	0.226246554	0.514875586	0.548812057	0.280280292	0.260270004	0.184566414	0.294022362	0.226321054	0.514434889	0.266258449	0.558737751	0.416964018
POLR2A	34.4777087	26.88106726	30.08047047	17.64486067	27.12633336	21.10610435	33.37203147	33.79891771	31.02510429	28.4129836	26.76013515	34.06557662	34.35753211	28.63951163	29.33694095	9.085571636	34.12048189	39.50071109	33.80921046	25.10599319	28.46230368	20.22622264	37.21827095	26.06272686	27.71451604	27.71142279	28.52831714	8.9732495	26.74415092	31.48333119	34.29527874	11.4201958	30.76060252	9.830081052	30.1997582	34.49520698	24.86565007	27.91994011	34.20218787	31.19352033	32.82312185	25.98088336	18.22696355	27.83293409	30.12185092	27.47133764	31.34799291	27.37887855	26.87704399
POLN	0.053679867	0.070183229	0.334951508	0.073469192	0.185937345	0.113536168	0.094758342	0.053680158	0.098991274	0.199624284	0.067393994	0.294887429	0.104459709	0.083128525	0.093488902	0.027759986	0.07328403	0.089596284	0.053197337	0.087316181	0.154761017	0.0804383	0.153491311	0.156545979	0.099208809	0.148897507	0.069599405	0.032160267	0.060805805	0.101064251	0.040035594	0.020950693	0.078140672	0.037403341	0.050490262	0.102905148	0.136252631	0.01574357	0.140276045	0.107714201	0.12789832	0.084286377	0.029742193	0.096453392	0.090949055	0.107392243	0.052708492	0.064152443	0.058029632
SMC3	12.25727969	12.85787837	14.99796453	11.45790024	12.49555603	11.03702856	16.55996044	10.18521592	14.84671612	14.8160628	16.68903709	11.54269603	10.20036803	14.89358265	10.35886225	7.401446287	12.63273634	15.43437629	10.1337793	16.20932476	13.2725407	6.398995963	16.48552106	13.17544419	12.11848871	16.1115369	13.65844442	7.674358516	9.257202148	12.63370513	14.4943793	7.212049816	11.71072124	6.692992495	8.954813423	10.70687113	13.0496583	10.96848344	12.55892247	13.31630859	14.35148567	9.652645218	8.010523214	10.51990886	12.46040342	15.02375506	11.8931351	10.86809621	13.25144235
MGME1	5.694462635	4.726413063	5.058630796	4.662375027	4.187612663	5.464345917	4.563733738	2.326237193	4.423857078	5.21617602	5.197550236	5.33409541	6.03058661	4.661732143	5.268477805	3.853623238	4.49452727	4.766373987	2.674452246	4.555747905	5.301203256	4.000363194	5.277795227	4.553289898	5.497910694	7.005749163	4.870307731	4.079141331	3.416604279	3.400048437	4.884052712	4.43178901	4.616617627	4.621724193	3.905028356	6.003935409	3.84118029	3.876682219	4.713709455	5.589504776	4.09095888	3.760900696	4.018199293	7.261553984	4.537732288	4.274253027	3.670093504	5.088914549	5.106697686
PPP1CA	59.47825637	53.6937586	39.03169948	58.17979619	40.83727238	48.5371407	42.82005152	38.35652429	43.7049891	46.9309768	37.50292094	46.31375727	69.32835493	56.59957046	45.86309118	72.83511051	57.21106324	40.09855071	40.52425006	36.66236056	46.86785083	90.05917143	39.22339687	41.92236631	50.92480638	46.87155033	51.2089674	65.31746885	44.36375701	45.65247613	46.87358685	63.0214783	46.19235123	83.84392638	65.91107061	51.81084472	40.43720847	49.1986108	44.68803599	45.18764902	47.60027081	41.84505145	69.71879032	53.21584736	46.79724166	48.60560965	40.87136109	68.16221335	41.17287225
RFC3	2.032687595	2.026882605	2.213980268	2.911280626	2.497603065	1.755173326	2.727516991	3.252775576	2.288192286	2.701690224	2.88680452	2.938397366	1.973771174	2.642676247	2.549252702	3.654282486	2.154715093	2.865480773	2.895901655	2.848409375	2.16701976	2.42732734	2.700255937	2.763684711	2.21215278	2.376548414	2.190322813	2.689154775	2.363839685	2.656910233	2.23911225	2.296388376	2.764011022	3.5942376	2.365597702	2.860704569	2.713021961	2.622295887	3.615980299	2.430742978	2.903963982	2.161428066	2.591833847	2.504846036	2.257186336	2.500413268	1.944658479	2.160063814	2.601524292
MPG	15.93400081	10.29695128	12.96464054	14.39483729	11.85916473	10.99967209	10.0050775	7.596713653	12.42409028	11.06518042	9.259003398	13.70756076	6.619951171	15.64980813	8.495926355	21.8883502	13.07732167	9.698029046	8.433643072	8.262576175	14.25703791	19.79982623	10.71385362	9.709450944	13.86562465	11.42024153	12.41416215	18.51856105	10.12552001	9.597088039	10.11716188	15.01712106	12.61465634	31.89769823	12.79579836	11.45947661	9.854295286	10.28213874	12.10968213	12.09188534	10.91237625	12.03885875	22.61312864	10.76050532	9.70353222	12.31366397	10.94379767	16.8387277	8.884732787
XRCC5	42.01956429	42.39208802	39.51213443	48.37196311	38.94182395	32.7796209	43.48079807	43.19393265	40.10374217	48.18106751	48.62496421	37.71408388	37.00732981	40.88180563	39.11717426	47.8653711	41.71739653	39.23079529	40.19241439	42.68974075	34.75120318	35.62587616	40.70647713	43.21338404	39.82556073	41.20924432	41.18471075	51.07206235	35.97786944	41.23900581	41.12580528	43.44402535	42.30705067	47.18236281	39.66429771	36.65050749	43.6792681	37.72066326	43.72956116	34.60307968	47.01561888	35.82387423	36.73107156	41.34285325	33.69601705	40.97434341	39.57136303	39.91823772	35.73281823
UBC	149.1563871	164.1345563	150.0204109	170.7369589	204.5847773	146.8004619	194.9420161	327.6363003	131.8950628	167.3395098	212.9482645	127.6844866	139.9398238	149.981123	163.8371356	122.4534943	140.9000599	166.1360351	375.4539497	209.9888518	198.5013902	128.1671443	137.9165409	161.8971522	156.9777619	141.5404393	156.8882464	115.9132981	206.6849877	249.9296757	198.9586946	159.295301	169.8106678	102.7643922	200.0021152	106.8070954	206.1752518	173.0100715	221.3099851	161.3824123	133.9737747	186.340115	134.1576436	169.4091311	149.0082898	138.2934138	154.7458882	137.9732066	129.0735102
GSTP1	264.1675118	250.3740798	344.1038335	244.8085713	287.0024087	278.1662409	181.2926658	184.4709697	205.3962775	307.6523805	171.3664688	207.6326818	302.4675793	318.4933316	215.304462	329.8406349	237.1971465	173.0851419	174.0818937	161.2873945	221.1892556	337.7255318	265.7081849	156.9991526	308.0498006	225.6016008	240.3103461	372.8693408	231.8782067	296.0169666	226.7037699	316.9319276	208.478941	324.9379448	240.1711217	228.8255472	245.6890155	246.6192422	142.8609206	230.5634514	230.1207024	262.7815387	295.3235601	222.4427767	379.2481697	309.3171035	175.6348555	298.1065179	172.0096082
HMGB1	19.93818405	23.6719349	25.27234344	30.72787675	24.58060359	23.57555449	24.53154375	22.12242345	25.37437741	23.07134424	27.08911279	25.1607842	18.93364084	24.71879126	22.87080992	44.49120334	22.58598739	24.27857039	22.61420979	27.72194339	25.4258077	24.78728225	24.2799972	27.37056537	21.2880031	25.03457232	23.28391807	44.87204972	20.61498167	21.92165456	24.30622842	32.78353228	20.49359438	35.09538301	16.7806358	25.00842111	26.18578158	22.27531718	29.47705304	25.39243115	23.80767501	23.60173418	27.08254623	24.25174604	23.93938568	26.42954432	21.15873568	25.88522104	25.64970701
SMARCD2	22.27865432	20.01773483	24.90266645	16.56647731	23.77473836	19.33310911	23.61508657	14.47900138	21.27920808	24.98452515	23.27991328	26.4633748	22.88129971	25.60007413	20.90671601	20.23380722	24.67470086	23.89895686	13.59357296	18.99628524	24.7084953	18.19150565	24.37190787	20.18955961	26.24419109	23.11844194	22.09294241	23.56578794	16.81104839	19.41239506	22.33658268	21.29656211	20.14311941	20.33472665	19.86552294	22.32368186	27.97484292	28.65553282	17.15477598	31.73854901	22.32575255	17.07979676	23.21609585	23.56740301	23.67770382	24.07510568	20.4534687	28.29016123	21.1034358
RBBP8	5.772411594	5.661263579	5.316257482	6.562827835	5.908720084	7.020466268	6.12479629	7.358669307	6.011453826	6.220650998	6.115540546	5.11463529	5.15932133	5.673264652	5.841545031	6.878207982	5.236042303	6.61937203	6.615675575	7.103576941	6.180702897	5.106665233	5.151297998	5.569131643	5.306218203	6.95385523	5.344064043	7.261258203	6.270821132	6.946589052	6.678968891	5.407896851	5.006962165	5.380226678	5.102853078	5.557297173	7.256726614	5.57520134	6.22524659	5.006957435	5.224684576	5.839440266	4.679845915	5.916254317	6.193855114	6.793071786	5.137322405	5.811662809	6.171534311
MBD4	9.674079225	12.34216696	11.22722512	11.28257246	10.80387611	9.550117012	9.280839817	8.898828858	9.546303853	10.58046526	10.82768391	11.49637926	12.38479003	10.92675581	10.10903071	9.276560667	9.291805522	10.01203764	9.095416434	11.16343617	11.84681418	10.88415851	10.132571	12.62612354	10.86447612	11.50604881	9.470206016	7.870654049	10.26980765	10.53786796	9.922555701	9.052021492	9.78648903	9.379690152	10.14315233	11.31249907	10.31686308	9.073243079	10.21968388	10.49489215	8.523757438	8.673240753	8.673064208	11.14461398	9.874250685	10.757951	9.280744588	12.03372274	11.56497414
POLD4	6.511877857	5.442840003	5.685456761	5.599998168	4.94940204	7.217971114	4.33065409	4.191315847	5.535765315	4.692656142	4.124336353	6.598511339	10.03427382	5.641583187	6.250001368	4.920773961	7.423102603	4.894237401	4.764547842	6.475401197	6.341690181	12.80905951	5.598345462	5.504606373	5.945706386	5.733438773	6.15857261	6.097792105	6.756955819	5.264754707	5.308749174	6.536198367	5.738405935	9.777676979	7.482178519	8.01022667	4.282472264	4.754203106	4.990020853	6.600919846	4.492496311	4.627742761	9.282737068	6.364055676	5.834540441	5.914912198	4.974131568	10.93854217	6.272875489
XRCC2	0.162672968	0.104681004	0.226877946	0.128576384	0.089434438	0.196478181	0.093326455	0.052191193	0.187022472	0.113855591	0.268055342	0.18766337	0.304686708	0.180749014	0.148738473	0.198744456	0.08420608	0.108606032	0.182634748	0.119072426	0.253682094	0.083332751	0.271771843	0.305988841	0.178883861	0.209022493	0.088584711	0.115123883	0.051215556	0.166533185	0.133181742	0.113328872	0.155399786	0.073240329	0.141378559	0.17083772	0.153017282	0.062619052	0.159411165	0.145664979	0.078767607	0.030476702	0.094638152	0.213131808	0.144697641	0.113905558	0.14535365	0.088456257	0.098093904
RNASEH2A	4.77194449	4.102670511	4.979205865	3.755738589	3.405789731	3.627945722	3.656522566	2.495685631	3.86560258	6.175636485	2.849712683	3.918385906	5.063083726	5.435192196	3.23919787	6.425315338	5.257115814	3.425018242	3.318462813	2.243606184	3.942365967	4.901814241	4.246651635	3.675275773	3.593910068	3.731189896	4.781537135	5.586657592	3.04743863	3.43059601	3.183624964	5.664387121	3.865091424	8.138492547	4.351472115	4.167740763	3.550897727	3.487509573	3.794126461	3.85443832	3.999442317	2.8869822	5.645256839	3.895852941	3.804724418	4.236020045	2.980531235	5.830163995	2.980203333
DHX9	27.01198172	26.63226546	26.19069059	24.0417908	27.38348808	22.59062662	29.2293702	37.90997975	25.64065802	33.20759384	28.84170587	27.93277923	22.49340018	27.61010014	28.83475129	17.58912689	27.01887346	30.69488791	28.54917383	30.07866872	26.76736536	19.44031616	28.37225823	29.67664162	26.14366239	28.96106928	28.25122076	20.10228641	26.24674526	30.55410867	28.53942	16.62019014	27.50539912	18.99564071	26.93834499	27.12792658	29.5875133	22.76619837	30.56116775	25.18556375	27.37436327	24.58681722	18.36454749	25.71804631	26.99994137	29.98937103	26.7415182	28.56980032	25.56724045
SMARCA1	12.72025428	11.53507729	11.86376811	12.09789966	14.81466593	11.88951279	14.2855458	14.79287936	11.91226007	17.03008224	14.88150253	13.03672913	6.51314707	12.81316942	11.18394681	7.57147821	10.37498961	14.13399343	17.81739932	16.74328295	10.7225601	5.253632553	13.77409215	12.32397542	12.07888967	12.62460886	11.9612615	13.19659585	12.79869278	14.8252836	13.1264145	7.467000732	11.16050534	9.862454254	9.764199544	11.63106276	16.0841224	10.58705457	12.85528832	11.99933115	16.18665752	11.491924	6.006785494	12.2327204	14.37805258	12.21844496	11.36720948	9.513614748	12.18188185
DMAP1	4.98078028	5.32303249	8.254691657	4.133600578	6.207432197	5.42212607	4.884621308	3.783486515	5.178794852	7.463754643	4.641640148	7.822441476	5.84841162	6.9964905	4.363970593	3.545769939	4.620614739	5.006835772	3.474896594	3.964886018	7.52125712	3.97005143	6.186049426	5.483258458	4.998073301	6.751704034	5.574911079	3.575629097	4.710451974	3.812689028	4.4618857	4.102511598	3.93532772	3.912073823	3.411668184	6.632554282	5.548336308	3.875292796	5.24130663	8.451782581	4.346699218	4.649223884	3.921999431	4.477965144	5.972305005	5.152419694	3.653623258	6.286982236	5.836651684
MUS81	4.681784303	3.444916249	5.417098286	3.781013593	4.444632027	4.030151682	3.86186388	3.595154063	4.771713618	4.800826873	3.526429993	6.009949346	4.742581442	5.528347988	3.394277957	4.114673405	3.599270549	4.4275006	4.200374681	3.658222698	5.613909913	4.868960349	4.324874671	5.038842266	4.00993697	5.155907252	4.696371084	3.338528369	4.140467631	4.753314163	3.782084222	3.597955515	4.131602406	5.561790288	4.25145447	5.406300714	4.254720825	3.823600935	5.10473987	5.877519019	3.426324986	3.51122106	4.694168874	3.294136581	4.634797701	5.924304554	3.928914996	5.620150803	3.912022857
POLR2J	13.24006989	16.09657526	15.92079429	15.23845378	13.40390456	13.8696289	11.49317285	10.62075896	12.40948768	15.81755111	10.45391654	14.38960042	19.34489742	17.28929147	15.60852754	19.83190581	14.9170199	10.59964812	10.52966329	11.05252085	14.6440921	22.9068357	12.7383775	12.53929822	14.71683	13.97432348	14.53779012	16.5615972	14.6133416	12.75162336	12.44340116	18.6949541	12.43938584	22.65736192	12.9695762	15.24560646	13.08443153	16.08039221	10.82881027	14.60777865	11.87213375	13.207613	19.00245473	14.83937214	13.79510337	14.86498527	12.09373724	20.73890207	12.08982345
ATF2	6.99401407	8.244637786	8.227970311	7.999379492	8.261012037	8.097397021	9.074864646	7.643238145	9.073238003	7.81766715	9.646146441	8.558656757	6.773702654	7.741606356	7.700249715	9.657367265	7.067495631	8.878356598	8.416287634	10.71782967	7.366542225	6.620183369	8.801167229	8.544938793	7.831730739	9.70701646	8.089287939	9.55285343	7.044601361	8.460849193	7.720418926	8.96136867	6.989474872	9.351731214	6.43150307	7.111990225	8.742779595	7.693691784	9.129398811	7.129352188	8.751659601	7.134135422	7.184968366	8.007009593	7.919288898	8.74688126	7.684942132	6.212685787	7.868670811
ALKBH1	3.192228195	3.024760806	3.659865072	3.869465257	3.157871185	3.206697784	3.099293029	2.388401056	3.768033034	2.167790569	3.049396562	3.69718555	3.667779713	3.475479695	3.299494207	4.022546713	2.564299716	2.814627557	3.770178634	3.72506056	3.437600157	4.408167757	3.252980272	3.630688754	3.079406786	3.269528762	3.611665821	2.280971767	4.175500496	3.782429091	2.608563914	4.436463893	3.062760932	4.178926994	3.72289979	3.607527692	3.296496119	4.274124574	3.717594679	3.026615663	2.508968011	2.683480041	3.5426976	4.058758053	3.186340218	3.875219569	2.823741937	2.740172522	3.603751874
POLR2L	76.71578453	84.13566743	70.54979381	95.12211281	54.34818041	85.44732136	62.57073648	56.15312446	68.44727416	83.44904889	50.52620464	60.21028057	84.11394901	89.68084581	69.62288373	135.3903727	94.24928051	56.42180821	62.22192509	62.07002995	61.28962139	103.1523422	53.32677591	53.76666218	90.90835618	73.6954802	86.93219187	126.4921256	83.01897665	69.01228127	67.37433432	118.2748245	61.16229159	144.9402658	68.95510727	70.4205947	69.38778223	71.36897284	57.2426371	71.07718697	69.9023314	77.39675362	92.47412755	66.69699028	83.83158754	71.94174537	71.60445259	116.9339281	62.16060714
RFC1	10.22830032	12.72880155	10.17852099	8.652908735	10.80226672	10.01604891	12.83450666	8.431018883	11.82436275	10.89512948	13.66823757	9.916000036	7.617193287	10.49487948	9.962363556	4.817186229	9.117162505	13.11675979	6.276319383	11.64956279	10.59905378	5.445571674	10.79165922	10.34529424	10.54336188	10.90494084	9.594588464	5.432808977	6.894885258	9.556563603	10.8880687	5.971130949	8.685947127	4.222548254	6.74793132	10.42570927	11.53675672	8.637309858	8.689278693	10.99507591	10.56294968	8.500096104	6.112573175	11.58669978	11.32729627	10.23654405	8.483179885	8.037683502	12.58525591
RB1	8.167736794	8.998105808	10.28538727	9.673414184	10.47219985	6.918009396	11.58868869	11.44385143	12.36116194	7.834788964	13.29434085	10.13279601	7.783372128	8.94414732	8.418789252	11.17449304	8.749151087	9.029695208	10.16933329	14.87032494	10.43022906	7.836261545	9.586745515	13.30643863	10.54184701	11.03892433	8.315200755	8.140797702	8.425089536	10.53481366	10.76861497	10.02709325	10.91888879	13.21575224	7.775220695	8.086027971	11.18483612	6.916225014	12.98357988	7.711303141	10.87993907	9.858630635	7.47054177	7.954052824	7.073725258	11.28484254	10.52424169	6.947929744	8.043634631
USP47	7.520948041	7.275596231	9.061078689	6.390395455	9.613822312	7.790202132	8.711432113	8.972593837	9.3643815	7.704227991	10.79073165	9.041412726	6.016352805	8.48839414	7.691819909	4.398878083	6.792368586	8.957224787	10.8495447	11.73014402	9.459613457	4.481348171	9.069080142	9.328338878	8.068605563	9.560818349	7.694702603	4.595437899	7.316236719	8.836586925	8.605691417	5.05374083	8.013771588	4.382019235	6.587860364	7.408651357	9.286847686	7.53870077	8.985612221	8.068411979	7.748188614	7.168504888	4.917501533	7.716214203	8.52605952	8.936041835	7.668990801	5.841929173	8.38732509
UIMC1	4.272935544	4.173621402	5.065457599	4.159555409	5.572646536	4.007865875	4.690354632	5.262069484	5.12067824	5.56585172	4.593360286	5.040298147	4.146978453	4.82606724	3.282420193	4.307954184	3.707963843	4.900570734	4.917471999	5.761513702	5.249176994	4.468021376	5.35644964	4.729393083	4.935274344	4.680574811	5.076838185	3.012827998	4.358976878	4.95739984	4.133074339	3.604534197	4.262247102	4.44856661	3.708329974	4.592367735	5.242861303	4.32205177	5.648308617	4.47507161	3.818021107	4.288232104	3.279958214	4.059614511	4.501802277	4.972020259	4.104831476	4.083254068	4.053599101
UBE2A	10.87815656	11.13092403	11.44872888	12.64390862	12.09282095	12.55751883	11.19934882	10.64005187	10.49069378	10.10342756	10.1639231	12.15384668	11.78105418	10.65264999	11.56073728	17.20447514	10.30746118	9.914937138	12.05036165	12.62285641	11.00144986	16.79217553	9.633391499	12.50844502	11.10174279	11.52303712	10.09800826	18.54319808	11.25390771	11.22978795	9.379543814	14.49588122	10.4156127	19.32207951	10.52466669	11.03914911	10.77317964	10.39078893	11.93572066	9.647019421	12.61276636	10.54610921	12.10819399	10.20997666	11.22447975	12.42217856	9.940081656	10.08291833	9.819069398
RNF8	3.469986351	2.714574533	3.442632184	2.769415311	3.138083103	3.868767923	3.242853844	2.157246562	2.944876234	2.981090723	3.666844871	3.179528655	2.919466964	3.182331881	2.920246347	3.414688364	2.734706123	2.775608836	2.025325349	3.259151153	3.21065755	2.943587986	3.197883129	2.762723429	3.293082641	3.188438119	3.166466997	2.983489658	3.305587452	2.729626292	2.555833594	2.903074565	2.448853635	2.74347411	2.25066895	2.695283324	3.614140195	3.267686872	2.686597384	3.370916336	3.110398035	2.78485859	2.311674945	3.108491927	3.259978372	3.368197087	2.434552472	2.737135146	2.568176945
EYA1	0.099254109	0.288236547	3.665011092	0.071318406	2.13751501	0.832914492	0.141514344	0.605707841	0.428108141	2.176864894	0.22925328	0.368327725	0.379606314	0.322779862	0.356027256	0.15546532	0.2188882	0.063716764	0.14216681	0.037257156	0.161086254	0.821343393	2.18505613	0.106875181	0.004938693	0.824066126	0.564253279	0.258155349	0.267084778	1.277529347	0.097838348	0.087607125	0.675870839	0.06015588	0.012064536	0.073499597	0.562570355	0.041145683	0.144648931	0.514761376	0.948870349	0.022886412	0.327580489	0.144045772	1.254768574	1.857759438	0.057725144	0.102193891	0.043331411
TELO2	5.992124385	4.354316549	7.218361124	2.944001846	6.174820945	4.847032948	4.668277127	3.77516744	5.709648867	6.908394149	3.914449724	7.617251738	5.917242089	5.491207447	5.270245507	2.812544533	5.027784662	5.090051041	4.013480519	3.453428079	7.593806609	4.865559316	5.388528058	4.407387872	5.619798727	5.703279895	5.701017117	2.679914167	4.90570282	4.818963541	5.104514666	3.861793405	5.53296189	5.230072616	5.834194864	7.668475301	4.532812094	4.559429195	5.24994982	7.229705274	5.666105117	4.619583573	4.746911775	4.811738918	5.356224901	6.340907298	4.128185299	7.205660767	5.357483295
EME2	0.628453541	0.950984524	1.378674884	0.484412825	1.66715364	0.914870364	0.806819712	1.049808758	0.852738283	1.220657599	0.598333182	2.073137123	1.459207945	0.802023222	0.987302475	0.17062407	0.436783709	1.058478487	1.045059741	0.801535748	2.305996651	0.73376992	0.835521077	1.27459559	0.968252514	1.247978341	0.835571629	0.170714975	1.231133645	0.847065872	0.984299627	0.313733971	0.680402445	0.31510223	0.72674465	2.074988625	1.204693646	0.457440827	1.642272638	2.076444962	0.516392027	0.903390498	0.351073521	1.035975447	1.040580573	0.965111165	0.875694365	1.687155099	1.406428538
INO80D	1.289388689	1.536339096	1.970342922	0.966935427	1.797898862	1.534386102	1.798573499	2.060195212	2.123752566	1.69351515	1.916759916	2.410711029	1.851777827	1.583786272	1.976200119	0.719519705	1.025736497	1.842692537	2.423025353	2.365361503	1.897006151	0.93254228	1.767434041	1.804429569	1.43360215	2.693643528	1.567089215	0.736393878	1.640892467	1.570546053	1.382289903	0.812571737	1.46741849	0.584231499	1.362647043	1.958813098	1.704972146	1.501162476	2.104545695	2.085952242	1.515951734	1.522974212	0.723964289	1.738633587	1.87284097	1.817228727	1.376077797	1.470374778	2.443168942
TDP2	11.02082041	16.38445204	14.0780679	13.6568357	11.38522989	15.17957127	11.74504334	9.376179695	12.01728346	12.45524717	12.82206942	12.53187724	15.23044931	14.23755445	15.02441725	19.13331499	11.39281198	10.51735947	8.77474529	14.68708026	14.62708905	23.57237445	13.19169238	18.08499195	14.87908526	13.66996707	11.98599307	18.30899306	10.28676764	11.36621131	12.02650146	19.04173797	10.59536612	19.67032318	12.14282599	12.11646343	11.99705924	10.0770877	12.36657891	11.71125973	11.60710251	13.84975058	14.32452599	13.85369477	12.96545366	14.83072675	9.82413779	12.53570385	13.11103826
COPS5	4.731738706	5.372523212	5.457514162	5.618594442	4.901331252	5.628551265	4.581667544	4.244633628	5.119401008	4.807599162	4.303353587	6.439152656	5.622958678	5.618843903	4.755582367	8.992613202	4.485486963	4.581922542	4.696483237	5.441333597	6.051189718	6.429788693	4.97584583	5.886635922	5.238556713	5.559411657	4.654050193	7.996080567	5.005702296	4.718186308	4.136269833	6.04703624	4.007166292	7.787569948	3.962999906	5.009197376	5.807224512	4.351892872	6.149331641	5.382973242	4.103180744	4.71146306	5.487111127	4.483553488	4.896123896	6.115689002	4.139899824	5.450505075	5.11173064
PARP9	8.75966585	10.34449298	8.929570463	9.129528098	10.44030496	11.64363965	11.54559753	10.24542719	12.11250363	10.79560747	10.09752163	9.823526943	10.24785316	10.45788993	12.00488967	9.067505797	10.2273812	10.19795433	7.45421865	11.12012301	12.55053536	7.622431084	9.234384369	14.48513389	12.47799519	13.66058187	11.3838104	10.22352518	9.714307869	10.51069623	9.80308815	8.531416971	9.863586722	10.00134056	9.256953017	8.127963387	11.25077768	9.030348211	10.15282007	9.946811149	11.85026322	8.972168533	9.727819009	11.35470224	8.836738216	12.65533216	9.245969012	9.901248028	9.81574873
CINP	4.110497652	4.860890376	4.192525572	4.53783273	4.117093098	3.882204695	3.670402194	2.529219272	4.210221471	4.119461836	4.035474633	4.345737946	4.487448893	4.011470881	3.883336363	5.991068277	4.458750259	3.988247348	2.641536252	3.460230451	4.045098209	4.90273945	4.245706115	3.702845539	4.362212948	4.353154179	4.163062869	4.873025983	3.405560824	3.420979505	3.475859053	4.352756545	3.563326679	5.507950427	3.877927591	3.807427669	4.012419362	3.724702816	3.609465721	4.544257363	4.05935806	3.525991316	5.140460745	3.360019765	4.117294106	4.144067337	3.939654681	5.178131381	4.087253187
RAD52	1.497886086	1.891423353	2.316110651	1.11014228	1.609567036	1.820541502	1.380275488	0.670441113	1.797530827	2.574962688	1.483360399	2.924454108	1.604083961	1.817767553	1.533238068	0.671394979	0.630196018	1.879005848	0.897728616	1.114802567	2.592557636	0.685973019	1.733545454	2.175891961	1.462513061	2.679206086	1.465740209	0.70374091	1.021615213	0.944468339	1.542556075	0.694912978	1.016939535	0.731653842	0.688491955	2.201304162	2.075065592	0.993626855	2.012526015	3.036854085	1.224020104	0.861299238	0.767291803	1.441641863	1.428536872	1.541923428	1.094297902	1.308246439	1.831217491
RTEL1	0.085595287	0.197726905	0.224235429	0.089890383	0.077966955	0.107743985	0.145285587	0.126747553	0.108899002	0.184334007	0.096441299	0.172630665	0.161441217	0.103493049	0.144485967	0.044690337	0.073408988	0.170340046	0.12260257	0.144585109	0.205357665	0.077095454	0.130725505	0.138251381	0.187398463	0.163565186	0.122931472	0.02070971	0.110558396	0.153404407	0.19218603	0.016189521	0.15934332	0.059288626	0.14045776	0.207441732	0.123868702	0.05575968	0.215074336	0.166470995	0.053135835	0.05427649	0.047881459	0.144926785	0.089244866	0.178651937	0.113139357	0.121179453	0.191512911
INTS3	5.291971907	7.000424451	8.106790786	4.453906632	7.616609378	5.798462618	6.197760784	9.410833972	6.652680556	8.201152717	6.608792297	10.27988353	6.035494075	5.689506898	7.055953181	2.27410306	4.503144689	8.148703407	6.474971938	6.79237167	9.244655314	3.85616753	7.521465631	8.585592666	5.854274171	7.943598157	5.424459055	1.678167758	6.733685201	8.013851091	5.89456019	2.677945618	5.655562295	2.361774137	5.413674651	6.651115693	9.4156512	5.661955318	8.027411866	9.697410066	5.432104389	5.400952222	3.47618129	4.964777592	6.626989079	7.061877529	6.101188693	5.912252766	7.610364144
POLD2	14.67269555	13.34546912	19.44150794	13.34854584	15.64063379	14.28036164	11.8897399	11.63441915	9.644392326	25.24823191	10.87483312	12.40224483	13.54772413	16.38026324	14.04585102	15.77057876	14.08822507	11.69670794	10.94634642	9.122709512	12.94522381	14.38080925	16.78154967	9.570462759	13.12930365	14.30298212	15.54892519	15.75874423	12.03319929	15.87635276	12.03148361	13.51869561	12.08621236	15.6795552	13.20903403	13.93946215	14.1099344	13.26589946	10.29402813	15.56410884	14.37135955	11.23986048	15.66924295	11.56656575	18.04526058	17.45681859	10.79358651	18.99959369	12.17880907
CREBBP	8.786241415	7.93649996	9.147509832	5.838953275	8.506173232	6.596468224	10.27982111	10.65715205	9.776024893	8.161934916	9.832421818	9.70633214	5.486439811	8.398495801	6.891089089	2.868015995	7.241180839	11.77921176	8.164748611	7.634854888	9.482495773	4.236767562	10.10659507	8.140756587	6.876365704	10.35390174	9.195058754	2.725256903	6.673209256	8.526256553	10.85598251	3.570578405	8.777122141	3.031154637	6.686291303	8.704980486	8.129604585	6.89137914	8.853085125	9.167703067	8.6275539	7.079105201	4.415850673	8.220812379	7.758330189	8.524894194	9.672601091	6.383816122	7.779416083
MSH4	0.018128871	0.020739617	0.054880237	0.008684256	0.051112314	0.108304022	0.010667325	0.042300929	0.053629745	0.008904199	0.035405119	0.076050521	0.024694838	0.052405417	0.0552532	0.008203263	0.009624855	0.060517269	0.046333137	0.014744297	0.044347077	0.035378693	0.058526086	0.052869018	0.054724827	0.05176496	0.023505249	0.019007151	0.033823106	0.059730334	0.008604209	0.019811427	0.042333674	0	0.004774468	0.031731302	0.028421344	0.018609324	0.078957173	0.140053197	0.039014003	0.018114321	0.017578037	0	0.051192492	0.042313508	0.024921143	0.060663933	0.085740736
POLD1	4.862978276	3.938926252	4.09541225	3.181909401	4.123494906	3.979336794	3.557098377	3.644883569	4.23809067	4.651302254	3.481132864	4.465199824	6.353097028	5.500564985	3.892937136	2.106728962	4.16067558	5.139915142	3.395289973	2.567334769	5.35165517	4.352627953	4.35174337	3.582782545	4.898475456	4.405835317	4.358306703	2.076486281	4.087342735	3.981209598	4.274783016	2.577243131	4.36482693	3.155238368	5.453521537	5.674507798	4.190905956	3.396714896	3.476894898	6.111632381	3.8425259	3.275917988	3.817082673	4.990667746	4.536076295	4.345291574	3.356447406	6.933270707	4.640254043
UBB	318.3741216	320.8769794	269.9482139	399.1260993	291.1283644	339.1481995	316.327897	311.9066229	249.9081344	382.9521781	301.4593184	269.1943379	346.8773675	355.8140851	296.3679819	562.8934404	349.2149748	269.3039145	278.043059	297.6927761	287.1732858	488.0712308	290.9171995	291.7817712	301.6553109	294.2408219	364.8404834	437.260488	265.8243556	303.3210158	335.5692695	476.1400925	317.5035092	464.5217251	314.9369079	223.1667223	294.2961352	323.8933975	316.7190638	290.5171117	296.8934793	272.6678745	419.3558939	301.3271862	312.399286	290.2029023	300.9160847	327.810232	267.1938505
IKBKG	2.052485489	1.564310133	1.578126162	1.567226516	1.683992165	1.595006133	1.569701873	1.533313765	1.322041814	1.532753581	1.384386291	1.87687542	1.912155353	1.982432762	1.482927634	1.116011037	1.924032857	1.904244732	1.684577047	1.80120242	2.011062655	1.972710519	1.657430887	2.015872154	1.816036603	1.580936208	1.835996403	1.064233505	1.846843183	1.761028105	1.839447804	1.365955485	1.877017894	1.680738688	2.531885886	1.771779746	1.516819758	1.644744662	1.753748678	1.908885496	1.624791149	1.559084096	1.480390496	1.512364951	1.44027153	1.517453052	1.875862721	2.713575038	1.460056132
CIB1	60.65266061	76.08485446	125.5926963	68.73876725	85.18824754	86.42486674	51.07412241	64.47899283	57.72873121	155.9573182	48.97701178	62.50407045	128.9155459	73.73046309	80.3937703	101.366118	67.58362196	41.76132813	46.4773026	64.18301392	59.59848114	142.8275242	93.01422799	52.14211008	56.7629189	60.18048102	72.57874806	95.54554284	77.85972615	93.3909643	51.43348336	92.48855128	69.82509485	90.76016086	70.4954561	68.96326862	70.91390685	74.27193484	53.55557065	78.87702539	59.30563632	49.48868403	84.6974052	64.79876143	105.6983477	110.7993607	41.34125346	100.3927892	60.71738692
CYP19A1	0.044445853	0.008028397	0.010622191	0.040340569	0.031657285	0.012759772	0.024776212	0.024562315	0.028309516	0.099958793	0.044542803	0.034346075	0.082848836	0.035501145	0.012833255	0.022228635	0.01862912	0.02733092	0.043558279	0.039953078	0.008583475	0.071900055	0.009062283	0.024558997	0.033289492	0.044084579	0.02547716	0.040467638	0.003273268	0.019818751	0.019984365	0.034510909	0.022346662	0.163246634	0.059142965	0.020472212	0.018336713	0.02521313	0.027508204	0.009857311	0.007551246	0.03506067	0.045930617	0.004903775	0.003963368	0.008189873	0.057882508	0.031311036	0.003319062
FANCF	2.90797173	2.023023548	3.910709511	1.714124527	2.322747584	2.359652637	2.276930417	1.353824588	2.681834448	5.143181499	2.410716203	2.463058258	2.821324042	3.382828572	2.451745898	3.458026024	2.731858157	2.176041669	1.093798793	1.432576475	2.08655646	1.925103538	4.020831204	2.087089028	1.716557187	3.968200719	2.751352998	4.253367682	1.753124714	2.519847349	1.250704157	1.2959012	2.464386149	2.497788586	1.756952765	2.071555756	1.710509066	2.092849277	1.10543372	2.483879639	3.134006072	1.184890483	2.528239713	1.424655083	3.775490049	4.07077458	1.512563747	3.620055212	2.433610905
TOP3A	3.303605129	3.01233006	3.155223791	2.04092899	3.454138005	2.631272644	3.340846105	2.65955875	3.427560766	3.601459887	2.722984935	4.276479555	4.134791444	3.201247918	3.349432624	1.71689632	2.834760669	3.723475451	2.496919846	2.877692426	3.78532364	2.482311646	3.010641137	3.178241128	2.909725742	3.853288995	3.411654059	1.318041454	2.366768711	2.861724935	3.020157187	1.558653899	3.128726881	1.605386502	3.628670854	3.33926057	3.076936684	2.80145898	3.651491288	3.197709628	3.030055407	2.516824971	2.0278733	3.366838829	3.340795462	3.243634887	3.041533929	3.039029499	3.057144464
UVRAG	6.167593062	6.291561269	5.405705789	6.867436684	6.249468562	4.859256378	6.115557985	5.654952216	6.87613742	6.354626513	7.632113439	5.813283291	4.655681974	5.560821515	5.346662222	4.580597683	5.245727992	6.083195537	4.917758539	5.989034995	5.757475158	4.190663856	5.37749138	7.045988595	5.671775846	6.739152384	6.052500983	3.469373644	4.952025938	5.106879063	6.34403849	4.970971401	5.827526616	4.679357412	3.957270269	6.004009908	6.980318405	5.104705674	6.288523694	5.957271932	6.088143709	5.51843735	4.622976683	6.409190217	4.779998998	5.515218072	6.154834455	5.094611626	5.973545744
EGFR	9.553702059	9.91131421	12.18540508	9.271900691	15.2675074	13.22316823	14.66586089	14.68314805	13.71055115	15.6859868	17.8343185	11.33853552	6.096241822	10.13189652	11.40856622	5.674226287	9.504891075	15.12755239	12.68775398	11.85573661	11.78390556	4.851967628	14.93656874	11.40388114	9.390942378	15.21461843	11.32716592	7.651305937	11.74891948	11.34864361	14.35746655	6.053062646	10.57054656	3.079996057	7.299223276	10.57853201	16.41484891	11.85455706	9.176108947	12.81083157	14.86940402	14.93755082	5.561151939	9.838132692	13.25844384	11.20356151	13.24827914	7.334975209	13.43647765
NEIL3	0.113388666	0.045782757	0.021633618	0.076682072	0.12411362	0.05717164	0.105966662	0.031126469	0.032287581	0.068796149	0.068387278	0.027980286	0.099942183	0.086763818	0.109774422	0.135815428	0.106234463	0.033398006	0.073057512	0.081370182	0.073422214	0.082979715	0.045218769	0.093366794	0.069031539	0.148552665	0.088209425	0.073427086	0.018666148	0.028254614	0.056981442	0.131201324	0.118938518	0.13513509	0.126475802	0.175117323	0.10456698	0.030810097	0.034859632	0.042159244	0.043061755	0.029990558	0.029102671	0.041946414	0.056503778	0.08173128	0.036675658	0.089277191	0.066245512
SMAD4	5.859377903	5.659687017	7.596983215	5.77932466	7.225317463	6.319019347	7.324707424	5.656876989	7.54963764	6.75892713	7.703440759	6.479394648	4.384113157	7.015208596	5.750750399	6.665809071	5.133332949	6.908114934	5.457555369	6.792248066	6.75183824	4.765656633	7.18527917	6.536810369	5.638554555	8.002955148	6.282784887	5.773482666	5.092744791	6.464346119	6.257116342	5.347223779	5.659659676	5.765700894	4.647248023	5.709646747	7.389335673	6.305670734	5.787086096	7.196155301	6.413223605	6.113146615	5.205954726	5.542482034	6.971647347	6.747621307	5.908700547	4.675284858	6.811349134
SMC6	2.364578838	2.830360246	2.801910296	2.263479299	2.977059228	2.28558529	2.925750616	2.083666636	2.710049033	2.75003622	3.828346041	3.303656092	3.114261084	2.295380189	2.913321727	1.221778486	2.204658157	2.76636734	2.024460544	3.372409727	2.768042613	1.799538094	3.087836047	2.963375217	2.466495873	3.280096397	2.23177746	1.617650971	2.31356208	2.680751374	2.700292361	1.409474917	2.42198649	1.356761435	1.89997095	2.732218838	3.039334444	2.446836253	3.194552264	2.543915258	2.399496186	1.963213345	1.401060265	2.686896125	2.239700703	2.964656932	2.676075168	2.487361237	2.682283374
HIC1	2.363584751	0.747697973	2.207483939	1.651114064	1.968275466	1.130486681	2.466436068	3.936083662	2.645349661	2.166378078	0.734472812	3.502494791	0.699632259	1.862916259	0.694407611	1.341575464	2.306819517	3.20964947	3.082151183	1.829267529	2.362452691	0.988660592	1.857710934	1.120184173	0.991971851	2.222775132	4.383775335	0.558910581	1.614485979	1.567343493	2.19736734	1.276844984	3.153164763	1.589113246	2.355936132	2.070643558	0.59913604	0.918267304	2.608001793	2.502779585	2.208001039	1.616211683	1.56305236	1.046065004	0.989805695	1.849316366	2.924560281	1.266607762	1.930640693
RECQL5	2.645465425	2.333578338	3.183898016	1.290982179	2.567025322	2.482492264	2.146169427	1.310732023	2.532156459	3.526491586	2.028130485	3.305701966	3.33372052	2.792074036	2.215054537	0.788535142	2.079873486	2.250969497	1.166459106	1.884225611	3.085604959	1.416984062	2.852147211	2.422819571	2.490388962	2.507228701	2.334746412	1.051618454	1.918604693	2.219049749	2.058072687	1.217907794	2.081970666	0.980731428	1.319907824	2.864941516	2.477850946	1.934414368	2.015101278	3.358522895	1.860566481	1.278927716	1.584894849	2.289068686	2.670232148	2.597282396	1.869383294	2.685861164	2.814348209
CCND1	71.88016865	45.44454955	100.9166167	47.92899005	107.9498895	72.96350043	101.6476199	42.11863168	82.30921502	82.69753922	49.35355528	42.1510615	57.73755084	105.3823644	38.03419824	40.77576383	91.13482196	63.01864984	79.08593659	80.45752203	80.03549269	25.78870877	47.48182321	67.92410087	126.3066122	86.54835123	61.55438219	37.79264294	71.87740209	51.26528592	76.72889699	40.24917747	60.89191363	56.63140583	37.29505171	57.15986057	60.35809182	57.46860475	58.35536697	54.04937826	133.9687903	92.28194433	23.09766616	34.70890063	83.61118565	81.06492432	69.54589135	43.77557579	56.22036396
JMY	2.815729281	3.239951559	4.410599961	2.710179512	3.522537251	2.922076537	4.253792303	1.922636928	4.13135709	3.463875343	4.274537665	4.340212137	2.167525104	2.822788328	3.009611637	1.528931443	2.510054124	4.080353351	1.329291208	4.058174499	3.78032101	1.610141375	4.232190717	4.182125297	2.535796327	4.221934581	3.377390784	1.939488285	2.101326859	2.610549846	4.04644488	1.638713048	2.74127032	1.574831601	1.069223145	3.560690501	4.212433739	2.450077389	3.944259231	2.998469357	3.424352468	2.532122507	1.944456129	3.788649125	3.457797489	3.293654094	3.576635127	1.621488838	3.948653905
BAX	17.8366696	19.72893927	12.23365302	15.4476842	13.52497828	13.7859675	12.03962057	11.82887338	14.10125901	17.62628075	13.04057289	17.02598795	29.09797143	16.30845629	17.02029238	9.331064157	19.04070214	10.7598083	10.62919871	14.03508884	14.22061791	31.49398756	11.83673004	16.77978039	22.81885956	15.61901122	16.69491979	11.87796337	20.80583196	11.11722387	15.77238374	18.74593645	17.4035806	24.747888	20.83140053	20.7108625	13.28792483	15.09466488	13.95530653	11.87858013	18.34706238	13.43537193	22.30263554	24.96462383	10.59912149	17.16097357	13.56016522	28.60493228	13.69296458
MDM4	2.303882874	4.27962407	4.632399505	2.326634413	4.085365314	3.496917279	2.78196822	2.794556328	3.601804659	4.163502655	3.177599753	6.983459282	3.861220112	3.070796508	3.698318355	1.314280766	1.704811246	3.558096214	3.754821626	4.063942382	4.861689311	2.196418097	3.613510484	4.696353758	2.864580763	5.710222478	2.521744247	2.675845334	2.952825061	3.200012948	2.404748316	1.166766691	1.947960122	0.883906411	1.884015122	5.312896475	4.207778902	2.042866918	4.973353695	5.930724544	1.918588361	2.383545543	1.266010688	3.781012489	3.544988916	3.646976214	2.200928443	3.620715034	5.738971425
CDC25C	0.155454922	0.022230255	0.037815877	0.111701141	0.087657535	0.075709737	0.068604169	0.090682529	0.02612924	0.124074334	0.094874563	0.190205339	0.176465029	0.098301004	0.142138722	0.149478689	0.144432847	0.043244591	0.290884946	0.079020141	0.106952575	0.113764501	0.056459329	0.11333785	0.100556773	0.144262335	0.125973324	0.244479249	0.036254107	0.045730993	0.101448908	0.169882821	0.074252231	0.233301815	0.092117303	0.215409059	0.060928197	0.0398937	0.067705711	0.054588864	0.104545235	0.058248809	0.047103601	0.190096506	0.02194876	0.090709497	0.044520541	0.119210834	0.055141958
NME1	3.783077443	2.669625432	3.407370372	4.314640687	3.253199203	2.737653505	2.64488227	2.511540732	2.07028855	4.618466779	2.337551389	2.67309396	5.833565327	2.476735173	3.716216471	6.678482046	3.090446426	2.452891548	3.82302863	2.493184274	2.854201348	6.205011683	1.884774883	2.651828772	3.25290045	3.225893547	2.692913933	7.258608819	3.823585064	2.334531283	2.394908334	5.956618335	3.166077021	9.776280409	6.163888138	2.913902002	3.032938198	3.288166832	2.940275113	2.479502272	2.863052455	1.996137107	4.199703899	2.99648444	3.287481173	2.663024887	1.949189063	9.748901131	2.696034897
FIGN	0.720607131	0.497354451	0.803553786	0.644738342	0.859682189	0.838413877	1.103846044	0.217705262	0.688690237	1.263633241	0.959538544	0.741162378	0.473222516	0.533679221	0.537268738	0.320683058	0.695599584	1.047026268	0.156555591	0.460140114	0.630076864	0.108957087	0.874788968	0.719025032	0.469980529	0.999897844	0.759805403	0.408978759	0.302776675	0.353191196	0.839479003	0.211515177	0.448811576	0.406666336	0.125475054	0.642807279	0.799832223	0.41570182	0.510975692	0.840695689	0.756162163	0.365965047	0.334919774	0.536827189	0.615502438	0.427431551	0.725889915	0.498210638	0.7604898
E2F6	2.232283498	2.206777838	2.020993779	2.573362759	2.651551535	1.966355791	2.398587518	3.051612768	2.427430176	2.180904862	2.452263682	2.198602418	2.035999442	2.209415976	2.617890384	2.733862939	1.630867485	1.968232302	4.236371059	3.042980713	2.546320398	2.958276813	1.936371596	2.267172226	1.939933494	2.261396897	2.457637639	1.68663581	2.790855337	2.699822	2.086699528	2.458024704	2.385901905	2.725630418	2.898603333	2.114988406	2.03131194	2.144492349	2.713797074	2.198268868	2.044292488	2.37838324	2.233860767	1.831120332	1.907507521	2.34460741	2.36819285	2.062315189	2.292838413
CDKN1B	23.72427971	26.62676102	37.36533903	17.66746007	27.88746058	24.54868054	29.47288945	9.764055524	38.63249512	22.11861397	32.84704533	21.10340177	19.37669512	34.97252925	18.37309846	28.54557492	28.2365042	30.39858581	10.03597358	25.66204231	33.6460058	19.59692018	31.96649833	28.60023187	26.67753113	36.92832338	30.64717559	33.76601827	14.18652487	19.738925	24.44247419	35.52856938	24.02511366	29.49316521	12.81422362	20.79324781	24.67824633	26.27012896	22.97107142	30.76939884	25.08958448	17.99465482	31.7837454	22.03329792	25.70670227	26.40028742	20.33604878	26.54868958	28.02284822
REV1	3.815667305	6.146684239	5.362367178	3.672668053	5.298704224	4.133313088	5.690733018	6.141005131	5.222320621	5.364041419	5.931239204	7.081528086	4.526304146	4.499759502	5.119412061	2.976106631	3.018450773	6.381395068	4.499401429	6.006187758	5.863226993	3.57133199	5.016695764	5.34746474	5.192715153	5.570919829	4.057278891	2.145420272	4.532259202	5.574410865	6.123771595	2.365294111	4.114250161	2.330414004	3.508467606	6.896511943	7.184738138	4.420079684	5.997921871	6.053603965	4.157665363	3.674264759	2.56788897	5.921861117	5.543744267	5.625493506	4.588736593	4.343914519	6.819607796
SOD1	48.99372193	50.10554796	70.2218588	60.19540286	58.83575723	57.5176431	44.9168777	49.03960543	49.3783546	71.5720953	46.06138427	47.60943405	51.33211683	56.92487125	49.73068266	89.20003041	56.99986162	45.83103596	40.89057173	47.3200939	51.59703328	66.88008577	65.35325368	50.06495466	51.38224053	54.76378971	58.98865664	81.75517071	49.77547496	51.22331934	46.79382403	66.89938066	42.33951823	71.52937678	39.88329941	42.65488504	53.04015843	48.28528703	43.51546091	51.86040795	50.40936671	50.59044679	59.91924023	48.66826309	60.56770081	61.12380125	42.65141937	52.33703984	42.67706705
SPP1	30.85018889	5.895126611	5.289901528	7.417582215	0.96376552	0.430696306	1.516065426	4.523811839	4.89151758	4.723645133	3.387786298	4.458943718	13.30901758	9.641817703	3.141086116	16.74923921	25.3536853	0.127735503	5.43935683	2.11624176	2.371317115	47.29404196	15.26863626	3.704858541	10.62684926	1.136322282	1.819150319	5.964347433	4.973599577	6.33974609	0.847520178	45.48245198	5.274645448	19.09450277	4.823813049	6.355292606	0.733207808	1.322400516	3.866445356	0.232908176	5.448689555	14.51633022	9.417840391	12.3531196	0.648320598	1.324799299	1.344267147	10.04442445	3.933198343
CYP1A1	0.022982588	0.177473157	0.040998698	0.08256996	0.223549044	0.062680756	0.060854993	0.134065825	0.083440134	0.025398354	1.910387023	0.072308879	27.1035926	0.161938077	0.094562595	0.015599334	0.677197537	0.009589976	0.044053573	0.154207747	0.073789147	5.508235943	0.050081973	0.060321472	12.1235485	0.029530893	0.058106892	0.045180026	0.024119272	0.008113091	24.73900297	0.546264765	5.389958998	0.019401491	8.239313963	0.060340281	0.135115151	3.007938499	0.135130548	0.060528482	0.129830877	0.266958165	0.530644348	0.012044584	0.107082472	0	0.007898346	0.922868851	0.211958089
FIGNL1	1.356527421	1.009171461	1.16481348	1.583222403	0.78923343	1.286180186	1.356483672	0.576331244	1.347490206	1.727305003	1.108322989	1.389762586	1.180266751	1.513000804	1.598804147	1.341189494	1.205187141	1.204062042	0.691389068	0.727010411	1.66157503	0.585308642	1.461884893	1.74248051	1.009351423	1.417265791	1.531092889	1.640104956	1.16851978	0.863623536	1.066221175	0.713364846	0.958798772	1.456268055	1.04699511	0.878374208	1.26002796	0.736484135	0.942567335	1.296889467	1.335198827	0.599370296	0.761245281	1.101311411	0.983107367	0.953974602	1.282704537	1.115144653	1.234932304
RAD51C	1.71733112	1.67441303	1.789181509	1.790201925	1.392023835	1.523217183	1.458343583	1.066290594	1.645323111	1.93618498	1.429216187	1.596384152	1.648156617	1.706483768	1.510747063	1.933888147	1.419434583	1.449472376	0.847893349	1.357034182	1.450046368	1.537640914	1.666386581	1.690278631	1.493775442	1.471093969	1.58900442	1.841450904	1.319842479	1.267583544	1.403214952	1.402206941	1.273910742	1.577873899	1.290028512	1.366307606	1.932560818	1.332149117	1.66164773	1.692652874	1.354412121	1.330838421	1.535061176	1.370468436	1.735870922	1.622686083	1.354752438	1.355031125	1.310618083
BLM	0.352487688	0.372230375	0.267742361	0.207817663	0.208952696	0.239455878	0.319091592	0.137079287	0.296538755	0.257472854	0.419216386	0.385468912	0.61968425	0.186152824	0.280974037	0.302640422	0.345489846	0.271537875	0.452087825	0.279329141	0.35374765	0.357170347	0.230507548	0.421725451	0.366372433	0.392272672	0.283588623	0.236900305	0.240290683	0.144638663	0.278825766	0.400017836	0.383735389	0.196680357	0.423695223	0.363851616	0.217264997	0.333996314	0.259802969	0.330074722	0.247992916	0.171586949	0.131452913	0.574714752	0.183758462	0.390264766	0.202932388	0.524229234	0.256476181
TREX2	0.261696766	0.137217582	0.216916265	0.114913663	0.233644461	0.203922711	0.089825556	0.067847677	0.281514412	0.224936801	0.053238084	0.442176122	0.168337238	0.212763096	0.106346639	0.019736174	0.138938243	0.145598086	0.111472578	0.106419611	0.346756573	0.063838018	0.176009389	0.152636654	0.131662087	0.261536026	0.203584027	0.05716147	0.091546628	0.123175546	0.07245283	0.083412309	0.157405006	0.106368764	0.137842319	0.279921117	0.045585811	0.111930113	0.25644941	0.413533267	0.105596463	0.119848087	0.126872638	0.259058377	0.135480034	0.165427894	0.129908152	0.255414152	0.144398137
CCNE1	0.332808159	0.305474222	0.256055505	0.222453188	0.340412023	0.205055615	0.163950512	0.180594552	0.374662563	0.330726406	0.306087664	0.194808628	1.180807092	0.268480143	0.665213864	0.304691705	0.332838821	0.258365231	0.593427548	0.264379699	0.369193763	0.436132575	0.179902302	0.555253238	0.500647853	0.331498745	0.343198759	0.279956704	0.379050907	0.207647403	0.198362454	0.55823162	0.389400376	0.426870845	0.892799297	0.758631135	0.182008056	0.297931625	0.262930484	0.375062961	0.324795397	0.208804849	0.140710463	0.470518138	0.144246389	0.352264105	0.159593046	0.427335779	0.285520014
SMC4	3.458577904	4.329086621	3.333535658	2.81045416	3.517491818	3.866160327	3.98365623	2.932339181	4.108351986	2.864439966	4.758226905	4.478905361	3.646264741	3.273560093	5.0870211	1.964165923	3.401066745	4.549574342	3.067430693	5.80796633	4.812504726	2.039181943	3.756473666	4.651090791	3.834333861	4.398032304	3.104493918	2.506730174	2.560173561	3.90824194	4.924464606	2.27615887	3.870206209	1.576070041	2.774989432	5.877968842	5.209945628	4.215008534	5.473383713	4.34171083	3.849561508	2.731762624	1.99071113	4.207272801	4.171464726	3.676727153	3.512858637	3.541493529	5.754887384
WWP2	13.96975222	13.5208199	14.04541842	11.79186963	13.24352213	13.41903054	13.69232288	11.63933393	13.27548113	14.36152235	12.25274937	11.79224275	12.96059983	14.6071234	10.60122041	6.339104886	12.29844264	11.76980446	7.675908455	10.1330888	11.89708355	9.712212623	14.62167685	11.50368616	11.91541891	14.37281481	13.5091495	6.810261243	11.68994078	12.80743866	12.86147091	9.06144769	13.30263334	7.503470164	10.52014798	14.50383896	11.85485194	12.99497439	9.765749026	12.43110001	12.45222234	12.01602614	10.14623111	13.38259517	14.94087999	12.36711667	12.67910543	12.53457953	12.97484362
POLR2K	16.99097993	19.81394624	20.12078469	26.14149988	20.9178237	23.87321952	19.36431853	17.21215964	20.01795138	16.82659488	21.57561239	19.11367531	18.760976	20.79431467	21.5156156	52.23707439	19.76845158	18.15540482	17.22089385	24.3729519	20.40084766	33.55483472	19.2598505	21.47529024	18.41482876	19.34704949	18.88918083	51.33808227	21.128045	18.73099782	18.08274911	35.47192527	16.87409313	42.3131098	14.66382263	17.80743599	21.3931269	21.2776463	21.79345352	18.47056178	19.73479201	21.81813381	31.48986667	17.555175	18.68359004	21.30284825	18.45720159	20.34164625	18.44494202
GADD45G	3.597918131	4.867534722	12.67687805	3.904709696	11.2888003	4.083274642	5.323430943	21.98076132	10.12963438	8.205186001	3.586201076	9.957785966	6.1211941	8.868526648	9.609810474	11.93676524	3.281391303	6.628182158	5.935878643	8.41435389	4.628885496	11.4825737	13.2443204	3.50042492	13.36525268	5.959454746	11.84621881	2.488729099	12.61755364	6.619287971	2.12566926	13.45963152	8.110115366	10.50241454	5.590981442	8.492483703	3.463935467	13.56242449	7.002784579	7.171663662	6.963748622	20.74228201	8.783015102	6.384358477	12.34357083	16.12459935	5.82840564	9.791519833	13.53545287
NFKB1	12.64233364	11.6483128	10.95919197	10.36236508	10.6610763	8.737886122	12.14398497	49.47033762	12.05752388	11.34986141	10.99595733	10.7643676	8.722299468	12.56931817	12.24580821	8.623749335	11.22347659	13.99898139	23.04461848	21.79552542	10.9490431	11.14702643	12.05775989	12.75502207	11.43416646	13.32087733	13.98193644	6.781184728	14.0620712	13.81174952	12.80436984	10.67716213	15.60660442	10.41680534	19.76777161	11.40635748	10.35005376	11.64176037	15.37271055	12.1486091	11.45494639	17.12814909	8.131611991	13.46263808	10.74727501	12.99796991	12.70036205	11.4997016	12.54470147
AKT1	15.21509071	12.87716526	12.12490028	13.23359305	13.38214355	12.90048195	13.04998041	12.73825018	14.84896623	11.36982493	13.23689447	15.79918569	12.34632469	16.05642553	13.86488822	10.34518033	15.29495403	14.20424313	14.40729285	10.65602385	15.26620511	13.34735448	12.79902051	12.47767379	16.26867803	14.2527829	14.13491206	10.28319578	13.98889667	14.6183368	15.14079059	11.97043602	14.43853768	15.02408394	16.61043479	16.41822437	14.08189904	15.88331626	12.00886687	16.14966826	14.02678699	13.30362377	13.67226158	14.28526313	15.48520505	15.06758933	13.96646471	15.67052154	15.06518196
NEIL1	1.553188037	2.211316054	4.000636596	0.989304281	3.253000447	2.546939703	1.581786879	1.068652256	1.77638008	4.049056945	1.370830776	4.749478157	3.00696613	2.192490283	1.929937427	0.544487144	0.842731136	1.742512983	0.97837466	1.513081938	4.081254204	1.157466624	2.45200511	1.866570492	1.858487383	2.89490429	1.670797011	0.559215156	1.624035595	1.526379004	1.097645605	0.578214963	0.981916249	0.566734387	0.777647835	4.112714555	2.421614823	1.116921528	2.386209145	4.668954956	1.014693028	1.095738909	0.995032679	1.496780023	2.51587265	2.186076966	1.075378336	2.536812737	3.220861008
HINFP	1.557072702	1.435834708	1.698619528	1.162078173	1.707344609	1.278991664	1.324722133	0.86381885	1.512020173	1.915876628	1.319623572	1.742404337	1.626295859	1.864080545	1.218212855	1.111333629	1.121757515	1.416661532	1.435173824	1.316964319	1.748623368	1.186481091	1.75288602	1.523767243	1.682127924	1.804774074	1.475109711	1.107622609	1.308389568	1.427989779	1.21422049	1.200539022	1.165428876	1.337038093	1.338027658	1.608532256	1.53826044	1.609666775	1.478660111	1.961624976	1.204761603	1.079652971	1.227168048	1.476410579	1.642029885	1.492813774	1.028852688	1.54766835	1.582922526
TDG	3.18807829	3.191295315	3.021172944	3.794816359	2.648862595	3.437807789	2.707290085	2.99621943	3.179435565	2.686874381	3.207445237	3.529242585	2.659383415	2.378137609	3.312487398	2.978087284	2.410662117	3.352608998	3.928490021	3.869675764	3.197769762	3.847239865	2.795264585	4.289461983	2.385097401	3.255083741	2.940456321	2.127064208	3.402081564	3.097759457	3.679597221	2.474407998	3.30702344	3.302982169	3.854622843	3.170541461	3.388846711	2.39864429	4.228651832	2.81574105	3.001627394	2.612367419	2.82482783	3.468154855	2.857620654	3.044087117	3.358842832	2.411107808	3.10128247
ABL1	18.01298818	11.50512066	12.60897924	12.90696363	13.86319075	11.35304334	16.1984725	24.55205385	16.34940026	18.47920437	13.62042419	15.64583955	9.745397917	12.99147272	12.96782752	7.910342678	12.54185516	18.591305	19.52001384	15.2306285	12.48520018	11.25596434	13.99789543	11.3132556	11.52973818	15.22010251	19.06482288	4.871430504	19.20310617	14.12073385	15.16111585	8.216887074	21.66974406	9.634868242	25.07219954	16.28714064	12.00481752	16.00798582	11.91578988	12.8207832	15.36914238	13.92780911	9.273303776	13.2966279	12.61685784	12.88155067	17.68517776	11.5753796	13.97469076
MEN1	8.218034505	5.487763171	7.538138973	4.996552167	6.652150951	6.519667472	5.637005488	4.121434793	6.382764123	8.622968389	5.099458614	7.819185222	6.990209535	8.757338849	6.383569064	3.520927012	6.825922021	6.59452	2.560930772	4.003455121	7.845651732	5.837209415	7.211874851	5.986117652	6.350186243	7.899757187	7.579181756	3.421126074	5.268351041	6.110584775	6.578600927	4.137345374	6.722744413	4.766273738	6.2028435	5.987984132	5.873467693	6.112159201	5.089461132	7.717253201	7.247259872	5.371340001	5.428653397	5.992577758	7.418623987	7.323146852	5.75715187	7.605965673	5.942212644
REC8	3.22434834	4.678407578	14.70120964	2.442268639	8.285843347	4.977026254	2.492418839	3.294535117	3.815096087	17.02198458	2.872779067	5.395372938	4.560005088	3.907114199	5.332963005	2.111845112	2.584128436	2.982223024	2.598175242	2.793583989	5.906161935	4.268378591	8.224656826	3.431842969	3.978743827	5.814336209	7.201506902	2.341627633	4.008856365	7.568855293	3.18004324	2.432295857	4.237708491	1.687485565	3.594111177	4.771928836	5.843765417	2.853912145	4.273304367	6.977387736	4.052305491	2.12389948	2.505334415	4.84337044	7.524630437	8.727122549	2.350302375	6.648950164	3.809971244
FANCI	1.054669532	0.771903113	1.07651458	0.847304312	1.216636305	0.805990556	1.000412679	0.9220996	0.795542835	1.415485638	0.956660804	1.407257795	1.121627722	0.842997744	1.296613178	1.000468513	0.991697206	0.886529423	1.653479833	0.744087671	1.030424262	0.743927453	1.043600144	1.280685597	0.992915045	1.240879284	1.261346266	0.647471779	0.842792449	1.019140443	0.654950286	0.787347321	1.060115953	0.683661477	1.15856283	1.183224263	0.780905025	0.579136725	1.082500205	0.803175394	0.898304192	0.71228283	0.43430721	0.980254825	0.78796359	1.121084578	0.702201182	0.96096274	0.822130667
PPM1D	4.417581327	4.505410373	4.835306665	6.500272664	7.836972936	4.485083421	6.244031178	5.076267971	6.578878503	3.355513269	7.668373879	10.22610121	3.677690038	4.211885366	5.130358242	4.270549735	3.876374234	6.106337254	8.550227406	12.80247536	8.233974703	5.099843184	4.884763021	9.489330573	4.23694586	4.410957528	4.197591984	2.338361944	4.232277077	9.453399556	7.142333	5.00930981	5.811161219	6.866123826	4.272421868	5.759751336	8.152474242	4.934300568	13.0521937	4.872242827	4.768135314	7.905385809	6.396579355	6.914663478	3.719120329	5.609756978	9.197799057	3.024561319	4.247073189
RFC4	1.751703442	1.627281404	2.07185385	1.835962494	1.927219062	1.760112014	1.743717903	1.313784694	1.567344638	2.610216861	1.697650042	2.140977374	2.233642759	2.041651735	1.62573831	2.762323574	1.615267182	1.879548866	0.937705477	1.413956921	2.235147427	1.691563689	1.741171556	2.281528357	1.959492599	1.996956404	1.916001712	2.382013995	1.391425251	1.348324238	1.434603332	1.770349617	1.350450235	2.186632844	1.389202904	1.867287061	1.920285195	1.186358361	2.194124216	1.928610732	1.530567358	1.204152088	1.489361795	1.628972739	1.673620406	1.902095968	1.376004106	2.468066013	1.513671589
PPP2R5A	31.00533686	49.02639911	35.02772361	41.2724814	33.18580795	53.02496973	44.20287958	29.58740751	41.07966853	24.54218018	39.693146	40.54184006	31.01024339	44.76906378	38.10118555	53.56970478	34.36869012	44.99861108	19.53789555	38.46095148	42.28688565	33.05922677	39.08877245	41.14291068	40.03847766	43.53683518	38.76741069	54.4414355	30.49735297	35.34377368	38.1076314	37.09702854	26.61724091	30.50239017	20.04517873	41.04736322	45.87411934	32.29578812	35.13829955	46.04033734	31.65505905	48.64379633	41.35386693	40.33476175	39.6896126	37.06902269	33.52872569	37.4156215	51.31307114
CDC14B	2.275088429	2.457049877	2.896594243	2.111891295	2.980601276	2.553395173	2.853893857	3.037240633	2.485425206	3.872107932	3.277119038	2.223764138	1.827073403	1.738227362	2.649415779	1.764441726	1.814816062	2.918833165	1.144734818	2.503942968	2.135460963	1.50618395	3.624871469	2.904794277	1.55219019	3.135011072	2.835328869	1.47450038	2.639702358	2.6744352	2.417435754	1.561631637	1.881423213	1.210321461	1.339942432	2.182576929	2.505002865	2.201766536	2.331761858	2.714704169	2.71293686	1.897212861	1.915125618	1.803302891	2.758344631	2.615445589	2.020159345	1.732818695	3.102216534
RAD54B	0.140410933	0.158672643	0.277693372	0.162410513	0.144831528	0.14143607	0.151134321	0.063927275	0.182357884	0.216985588	0.230744552	0.251412315	0.19593038	0.211606307	0.194140743	0.162712995	0.201819672	0.205777618	0.067520201	0.133693906	0.138227753	0.087717734	0.262025846	0.233702528	0.150637407	0.228822143	0.149193685	0.172347336	0.071880703	0.222444819	0.141408829	0.101047558	0.111232324	0.11564137	0.078467631	0.203804193	0.209389799	0.079096892	0.15661278	0.173172587	0.127132303	0.112922976	0.117051181	0.093328285	0.145058718	0.209823752	0.141232784	0.114597956	0.165208994
CCNA2	1.220292895	0.387337175	0.883107798	0.557524295	0.823328413	0.681564412	0.597675203	0.304487063	0.620308907	1.101714864	0.351280021	1.553490892	1.364400107	0.756989502	1.547879506	1.330975016	1.202116225	0.506249957	1.568404831	0.653997571	1.099999288	0.949812965	0.648995305	1.17252826	1.031177119	1.377650968	0.910901488	0.965105428	0.572466345	0.557767749	0.552385318	1.480008453	0.85801546	1.770507403	1.599467245	1.370433874	0.641386502	0.499605141	0.580631526	0.802532394	1.070180027	0.444027467	0.225699985	0.946347885	0.51389358	1.037210249	0.42664617	0.991350139	0.870712803
UHRF1	0.379765497	0.144818556	0.179164201	0.104741078	0.214141225	0.167392339	0.23700329	0.085032129	0.185692815	0.418270653	0.207892388	0.394255557	0.532986125	0.162174139	0.469994784	0.48949165	0.452123137	0.236897566	0.626052469	0.13103367	0.295586843	0.199315443	0.159752895	0.28862271	0.377164447	0.414035167	0.349149574	0.211147469	0.236176658	0.205831245	0.207551256	0.213793981	0.381108535	0.233157277	0.806190028	0.322283948	0.138319047	0.12403684	0.215521623	0.258631323	0.359103231	0.063243451	0.050212713	0.217118554	0.103988916	0.295462604	0.152923949	0.494197839	0.255809028
RPA2	20.66494975	18.13327665	19.96827103	18.90852094	17.06534611	17.67195497	19.63711364	17.38054853	18.38379565	20.4964966	17.15310487	15.4597387	17.33707292	22.86743711	16.80332196	34.78031534	20.08462756	17.50683574	14.59383327	21.4657684	24.31893539	18.51381559	21.30158203	28.08563565	16.07354854	20.95091771	23.37645101	27.45670081	12.69349842	14.31381896	20.46011937	22.36923004	16.08665124	24.93240544	12.68171527	16.35702772	17.42463454	17.20389123	17.48537305	27.39251095	16.64534644	12.70255354	33.78765557	21.59846286	16.81055956	19.83272274	14.04244904	29.03070178	15.63115196
CHAF1B	0.686412858	0.529391078	0.928063621	0.515384656	1.037214466	0.561919696	0.633073854	0.638855876	0.777801823	1.420531213	0.68345092	0.679432203	0.598832938	0.589415026	0.676978016	0.455430157	0.589632404	0.643641402	0.574445022	0.461037283	0.813614626	0.507972503	0.758160958	0.627523639	0.633586586	0.772978903	0.950977002	0.624654911	0.528804899	0.784106931	0.560050304	0.499377242	0.668002486	0.455753079	0.69161872	0.83695907	0.592468584	0.492827107	0.6902844	0.658114196	0.709547163	0.456599115	0.358951896	0.71946269	0.535754734	0.681798931	0.408181511	0.858117691	0.738646892
WDR48	6.452251204	6.210000196	6.927997495	5.454381042	5.930038702	6.48603399	6.560319446	4.009835775	7.155639655	6.827537415	7.292700294	6.93817121	5.730178645	6.665784591	5.653739453	5.631728445	5.772278196	6.656061808	4.835694089	6.283027735	6.832781209	4.322589572	8.025689645	7.005503621	5.646730115	7.942954305	7.067836285	6.072604605	4.536375036	5.482138377	5.659299174	4.912432153	5.542691275	4.36699373	3.762993612	5.480667071	6.099019951	5.669533778	6.164459001	7.269262179	6.223793695	4.997271501	4.906826393	5.862300821	6.336785495	6.639420603	5.326162149	4.890589448	6.566925113
DCLRE1C	1.332184502	1.632892387	2.072406234	0.990859104	1.472470959	1.645858184	1.189587177	0.68065533	1.527878195	2.031908446	1.663391354	1.727594695	2.809139991	1.308832738	1.586058576	1.338322281	1.272099755	1.411186318	0.929500355	1.438708685	1.888886839	1.363054196	1.83410909	1.757818812	1.392491144	2.084574783	1.240231467	2.291347239	1.261648371	1.215886333	1.345986141	1.119997011	1.221955483	1.127240124	0.860275201	1.720141535	1.452669419	1.157722921	1.227001465	2.064034644	1.26392479	0.804280455	1.043650792	1.510780409	1.850083386	1.693041992	0.866333417	1.905281598	1.611296946
TERF1	2.250532429	2.573354085	2.789326186	2.501937122	2.604840044	2.474669031	2.789210166	2.080692191	2.829060846	2.400649171	2.975611593	2.592282744	2.064053356	2.59466897	2.166055594	2.642476194	2.392047392	2.846157354	1.970588024	3.320837746	2.435553919	1.943007766	2.742410038	2.690456516	2.107755242	2.875491662	2.517501341	1.989343421	1.948264145	2.363660053	2.373865398	2.051540423	2.21324741	2.274045447	1.592714071	2.304030513	2.873052089	2.026852695	2.733214633	2.467390704	2.503377149	2.552427071	2.018544249	2.253480185	2.234058666	2.535130643	2.307240875	1.858411996	2.539954982
POLA1	2.451462495	2.597813761	2.800607082	2.023354987	2.460783661	1.827732936	3.139732511	2.878225679	2.93030355	2.946666008	3.472096059	2.482764634	1.816057985	3.04574641	1.782923803	1.932430328	2.098628615	2.776325246	2.555503573	2.812074384	2.565974646	1.404214729	2.944423728	2.768827932	2.272827471	2.748363175	2.689792905	1.464735594	1.865512986	2.489512694	3.033668209	1.424593541	2.76737807	1.647871275	1.752290027	2.20266785	2.6712325	1.817777896	3.182726775	2.185473711	2.393142073	2.040208365	1.603779479	2.083023006	2.316870704	2.497385196	2.607744325	2.188918632	2.351255647
SMUG1	3.601745573	3.263710344	3.415958298	3.097641656	2.480029831	3.35001018	2.273204618	1.68729552	2.851527354	3.724904912	2.460773031	3.041807078	3.761987489	4.230795763	3.093961801	4.636534945	3.395284144	2.651991237	1.488632244	2.233241486	3.074999249	4.239345491	3.085355183	2.884192297	3.372965401	3.244840958	3.174912177	5.508570841	2.345273529	2.747122544	2.222832958	3.910046172	2.687463175	5.369706386	2.485679467	2.919768174	3.211541465	3.434856752	2.241708445	3.3476832	2.628463666	2.618968671	4.221313883	3.23110902	3.598327554	3.079652056	2.037126251	3.699245492	3.63740054
TRIP13	0.449056214	0.589832371	4.797444427	0.374452451	1.331711251	1.27439761	0.489318591	0.860233742	0.42044296	3.259372158	0.43037607	0.883752625	1.283807871	0.64303728	1.287529941	1.046086543	0.476819659	0.481168956	0.910858897	0.311112949	0.528901178	2.572214846	3.898093775	0.552932709	0.387298929	1.063775748	0.888440312	1.17702852	0.558537291	2.09796326	0.33942639	0.79062618	0.921509815	0.761290529	0.648265458	0.698659091	1.21679543	0.367058457	0.593979734	0.747560762	0.984281642	0.307439724	0.923234547	0.476488486	2.14159476	3.057002398	0.373429796	0.630745863	0.33823757
E2F2	0.278485419	0.105507147	0.206458534	0.08316007	0.152952922	0.107093367	0.204299703	0.097048474	0.22468082	0.181190748	0.148329086	0.182064138	0.517292826	0.321486152	0.244709813	0.117831146	0.351387471	0.199206837	0.475375873	0.07059538	0.311863891	0.190566485	0.171635763	0.322748064	0.290095018	0.316008149	0.37701782	0.085317971	0.177126592	0.168528389	0.221432646	0.278641526	0.21651269	0.195401493	0.757239194	0.455786396	0.090720526	0.150358016	0.236278293	0.182883199	0.186798215	0.086730986	0.073642859	0.227449954	0.091915711	0.208927309	0.129265395	0.266252822	0.174473049
TAOK1	4.580727304	5.26167498	5.213097053	4.017225519	5.336344761	4.340223097	6.534967938	6.599917259	6.187338192	5.432585204	6.959778929	5.929157775	4.810067758	4.307881882	4.684653982	3.266145087	4.315339604	6.695014581	5.505006585	6.88858589	5.154186783	2.660706919	5.455208872	6.341410227	4.628427487	6.981621272	5.114259357	3.297631044	4.588123256	5.475218289	6.222677683	3.149467303	5.769420211	3.088864769	4.493437383	5.090171743	5.340939578	4.533298124	5.46273993	4.750951161	7.239586985	4.900498964	2.890779613	4.936513252	4.706658208	5.676775781	6.322535103	3.844717899	5.506582131
TERF2	5.333470264	4.205607608	5.630396793	4.627054004	5.785182903	4.180639304	4.729145359	4.374943996	5.574946938	4.966708841	5.040048713	5.69289313	4.218481126	5.286777493	5.316433253	3.183945978	4.462720599	5.03998356	5.36885502	5.577089989	5.211420593	4.275704838	5.811578886	5.246766164	4.556064693	5.065013026	5.4219806	2.611865273	4.932757932	5.210773709	4.129463287	4.097965942	5.109543198	3.829576821	5.584333591	4.947264287	4.932123658	4.898142199	4.739085122	4.490468226	5.48578105	4.778378182	4.123685204	4.644450366	5.25885415	5.427281424	5.034236429	4.270869699	4.782566701
POLL	4.99961935	4.511540116	5.213233383	3.888108227	4.52751372	4.775488018	4.049607884	2.1326484	4.621241507	5.032857171	4.09089489	5.048580615	5.342167825	5.332838534	3.662410473	4.053380549	3.920647532	4.12681254	2.062059061	2.683168244	4.78338045	3.9226224	4.909142159	4.224367236	4.659073261	4.934682979	4.909195299	3.974325192	3.592191712	3.337017566	3.930040867	4.029084935	3.805561551	3.942905601	2.83961218	4.741944485	4.715419043	3.891140932	3.601673713	5.976606916	3.414707778	3.329191706	5.108101334	4.656387348	4.596311275	3.990343387	3.493968787	3.27167756	4.779096877
EXO1	0.181154424	0.114528773	0.095866191	0.137018268	0.072579486	0.081725064	0.244044693	0.116797564	0.12692373	0.189659446	0.139653524	0.219983173	0.344172875	0.129193909	0.261531815	0.304158761	0.220195302	0.151181104	0.391625323	0.139579344	0.131193436	0.143038022	0.170831141	0.2669298	0.22819384	0.138845127	0.178013086	0.247409752	0.160096035	0.107704221	0.095028712	0.226620709	0.176090979	0.257561823	0.433150344	0.267013029	0.052316325	0.073403444	0.174407623	0.110486411	0.176971851	0.100031309	0.097069826	0.199870273	0.105001489	0.116832298	0.163833441	0.231309331	0.128515837
RECQL4	0.787401872	0.471718569	1.211971876	0.361565202	0.725109506	0.562741154	0.600397146	0.55444574	0.623995368	0.988593144	0.450412285	0.908853993	1.097971993	0.954570975	0.647532029	0.714702507	0.534302168	0.614349337	0.928806573	0.409248219	0.983021638	0.579643474	0.694912989	0.733726123	0.753453745	0.949889463	0.594427551	0.417659265	0.788858474	0.500000828	0.457741498	0.389507802	0.649826802	0.613579024	0.957102743	1.39451431	0.394436722	0.423265467	0.66355713	1.079824696	0.518883472	0.537703705	0.345597652	0.71299332	0.521003248	0.766667628	0.441932585	0.919859614	0.647848582
POLR2B	12.63912377	13.29803071	13.14774071	12.7562823	11.89265498	12.2725838	13.50244013	11.63971829	12.09415324	16.22845478	14.56436446	13.32892452	11.72236614	12.49372753	12.80721431	13.66607168	12.17758032	14.26853841	11.16604031	13.22810547	12.11888526	10.66668799	14.17805288	12.90417972	10.77398253	15.78048627	14.27125121	12.2503103	11.39107301	12.08058618	13.44826397	9.02414682	12.41589116	11.11300047	11.4526096	12.32865128	12.52126595	10.55195962	13.35037218	12.67011611	12.85857494	9.624626158	10.24689787	11.19690139	11.32197824	13.44254481	11.39301246	12.37253309	12.58019871
SMG1	2.506148328	3.504328869	3.815510781	1.644709543	3.364607145	2.937594491	3.787191837	4.341482478	3.577012534	4.500702036	3.46169638	4.471329521	3.247278732	2.74964091	3.291388157	0.743301861	1.799867208	4.240016219	5.172347597	4.252556385	3.938892596	1.596171522	4.336609098	4.7160735	2.819756283	5.701400842	2.968754201	0.629420629	2.944647706	3.761835574	3.681895054	0.876398726	2.881622569	0.780438191	2.507498473	3.860171236	3.740872056	2.507082928	4.394814973	4.609851359	2.847429956	2.180875643	1.080797996	3.618637919	3.360878102	3.860637079	3.302092378	3.128316509	4.147424043
MED17	2.324827059	1.76994042	2.63114679	1.716563026	2.349114947	2.055695393	1.791615517	1.530351498	2.313166592	2.043479444	2.025967785	2.397811575	1.859176937	2.228222571	2.164210364	1.895051971	1.88205992	2.406480386	2.789253482	2.874183964	2.423370368	2.145118574	2.209013405	2.445880879	2.016951405	2.335169104	2.132092131	1.45498305	1.93287764	2.597228354	2.021585854	1.516549725	2.100125757	1.886796354	2.043803794	2.090709787	2.263232078	2.10153385	2.487062281	2.053484809	2.424676987	1.540403359	1.556082956	2.2389812	2.324864277	2.934402323	2.304344035	1.983184488	1.907931543
RUVBL1	3.794777959	3.989092964	9.174700152	4.068363982	7.266201121	4.598058316	3.45855516	4.524604333	3.535126971	13.61640545	3.147884069	4.411236921	4.322674233	4.578300683	5.208524281	4.795976698	4.229489749	2.972424191	3.078791589	3.264142319	3.652608851	4.890948329	7.453587094	3.387960765	3.167436951	5.002924938	5.176813872	4.782490183	4.138459173	6.682744683	3.01495508	3.720958478	5.223752087	4.349030877	3.836979605	3.67101559	4.510403718	3.131930202	3.770375377	4.291663513	5.024349513	3.130550836	4.439640729	3.051721892	6.912013244	8.007708073	3.021566298	4.447780552	2.979903034
SMARCA2	21.76297483	21.38969443	25.24202576	18.19440175	21.00293273	19.54034455	27.12245402	20.65498853	23.21203703	26.09083081	25.93975175	21.99081961	16.63834153	24.13407044	18.98342468	10.5394844	21.29592442	26.75736101	15.5748878	25.2091262	22.77872478	10.73844769	33.47627247	23.3479642	19.50435707	26.01097706	25.18376036	10.77690281	17.15234276	21.91448729	21.81485731	11.96870137	23.07337103	10.85473979	12.84226588	18.09852863	21.24740219	17.47107185	20.55528718	24.8524025	22.17331666	17.28767922	11.4621909	18.04336814	21.3769516	23.28663124	23.72030011	16.35822405	21.51844294
EEPD1	2.300600012	2.361731885	2.543650206	2.516194762	2.073314564	1.139080348	3.040458346	1.448910802	2.27661422	2.045937737	2.248488	5.184212487	2.440510988	2.763145062	0.960550726	1.868299484	2.094787116	3.105899753	4.103218566	2.235371694	2.226201304	3.757595676	2.614605489	2.279945062	2.58649121	2.232333204	3.123308828	1.095030728	1.846042378	1.121178276	2.342262108	2.609790669	2.624320959	2.520752832	1.605346147	1.710491964	1.978919857	1.529796219	2.356885474	2.264891642	2.444818471	2.380125421	2.368882558	2.099813093	1.034833992	1.610907647	3.045010292	1.921195606	1.606109549
CDK7	7.334820885	6.944367893	8.219392284	7.29295165	6.431640641	7.883494103	6.927569929	5.216263488	5.990109388	8.37930432	6.979096806	4.860149115	6.790573471	6.810158641	6.370824197	6.800413424	5.847726291	6.318680063	5.13856459	6.768357621	6.780840392	6.920150636	7.253915173	5.767570615	6.132574015	7.408359717	6.62636972	9.572076807	4.989019998	6.14050972	6.307991633	6.48646093	4.925858419	6.446764976	4.518802015	5.840772033	7.278065006	6.23106935	5.756594849	6.154087689	5.715188501	5.172645963	6.188351918	7.474189775	7.091432007	6.412770479	5.260170959	6.252088338	6.170135885
MAD2L2	5.100324852	3.117793331	4.25988851	4.684466606	4.178342516	3.169293695	3.03954581	4.724307854	4.306534254	3.560774309	2.922136546	4.670220384	4.189573898	6.1660475	3.398497358	6.335258557	4.737913223	3.032526923	7.075835433	3.389964039	4.716806601	5.42277457	3.686062326	4.020660225	4.370728055	4.170661106	4.595926759	5.163775253	4.054417643	4.007559361	3.762063686	6.725413148	4.272940884	10.57938675	6.014065784	3.678959977	3.462752544	3.830626287	5.41504638	3.903103797	3.488326012	4.645342537	5.457737227	4.169676327	3.148732515	3.533890802	3.754565641	5.225408232	2.973836436
H2AFX	10.12494088	5.560697316	9.352213134	8.048422484	11.54256665	10.33853823	6.346225655	11.6983646	7.853057307	9.945957545	4.764313706	10.59287003	11.01029714	9.742853689	11.20308961	11.20477282	11.33521718	8.082317545	18.41658116	6.951725892	11.44162828	14.08539979	7.733486126	8.687002109	9.270360437	10.16062139	11.84341247	7.634668631	11.61812166	13.89970018	7.71307125	12.82857389	9.882516492	16.83307741	18.7526725	12.32825956	6.019572507	10.20498881	10.48112939	8.862809899	9.828845543	11.63800261	10.33306499	9.612719935	9.468149706	10.38181849	7.967786641	11.25264597	6.454205624
RPS27L	5.07733398	7.647805839	5.89149293	7.827966077	5.699163617	7.601122066	5.080678515	4.949778707	5.401347649	7.551467354	5.476324651	5.501737593	7.331586395	4.962438979	6.726356437	8.953124053	6.213250652	4.276953747	3.308858528	6.616216908	5.383602493	11.05999602	5.809571032	7.506907094	6.207715231	5.76823071	6.767574036	14.30016884	8.29979629	4.803012916	4.575282411	9.166476013	4.826912518	12.25009549	4.126009739	6.805255781	6.634410006	5.337307793	5.424765276	4.496821245	6.718609215	5.4384127	8.911518749	6.740645228	4.623637217	6.662233362	4.854237479	7.221509427	4.955047979
ERCC6	0.738677812	1.063945704	0.941049821	0.551849821	0.784929347	0.756386745	0.936773038	0.500899159	0.871352433	0.984302028	1.058525026	1.018000769	0.766466471	0.734252924	0.919230794	0.481464255	0.719929036	1.074907232	0.44836099	0.969473881	0.753444913	0.467393958	1.155761691	1.000885312	0.898710587	1.091916823	0.872341692	0.469711112	0.531733639	0.82087905	0.871403767	0.415274379	0.703103716	0.306161348	0.417172767	0.863503576	0.917663911	0.843797431	0.827524733	0.941111172	0.5014322	0.459637752	0.491602545	0.818965812	0.903632907	0.77958108	0.826644969	0.669262284	0.993212763
FANCB	0.110498712	0.115877367	0.195127834	0.123508224	0.072692363	0.100454928	0.162548135	0.057295939	0.09410265	0.126636271	0.107900265	0.077256921	0.158881647	0.106473462	0.089807504	0.13333428	0.087997822	0.18443179	0.107584288	0.074890939	0.157676963	0.089849776	0.154581683	0.107415374	0.07147663	0.168275568	0.171922436	0.096543322	0.034359647	0.078014372	0.09614769	0.060377094	0.105558265	0.124374722	0.097004121	0.12893864	0.105864717	0.056713578	0.200524206	0.155208961	0.079265775	0.128811701	0.07142752	0.205900574	0.062405479	0.182685117	0.160337648	0.112981466	0.148071451
POLE4	10.72604934	13.54081963	10.37435483	16.56143815	9.933705628	14.37105255	9.782914065	9.01335573	9.778936737	11.4242409	9.394182848	9.353259448	14.67333379	12.16433631	11.72844349	29.38260818	12.87496003	9.939133872	7.135555391	7.723585055	11.39644625	19.41224044	11.37457606	11.57556713	9.76926655	10.87796719	12.27719263	28.06612214	12.32538514	11.75113888	8.922929068	19.68798059	10.26109143	29.55764393	12.35294035	12.36611073	9.479480477	12.58792279	11.86868374	10.69057939	9.418752896	10.740361	18.38263465	11.46368916	10.16692885	12.49609765	9.24541583	18.66760749	9.008844112
SMAD2	2.673946523	3.078890384	3.1512303	2.961378239	3.098489047	2.692179607	3.197882544	2.557367545	2.948976386	3.430621551	3.201961982	2.671681466	2.956357704	2.727408973	2.784811133	2.415731685	2.480828564	2.946678693	2.184004159	3.019114344	2.585815912	2.403650753	2.96448481	2.692185325	2.39631159	3.373290975	2.741749566	2.908755834	2.537176133	2.940419859	3.167448273	2.200039702	2.548344603	2.062279371	2.288457401	2.893457988	3.012797377	2.826983281	2.722264696	2.377253398	3.156937223	2.489053019	2.504558017	2.872661144	2.960825305	2.943208999	2.852145313	2.344532188	2.953066465
CREB1	4.839773079	5.807928784	5.629209789	5.234155067	5.268626406	4.961489264	6.534904723	5.521383737	7.014504887	5.123743185	6.207354826	6.46784991	4.627213467	5.559221335	5.043371327	5.557036825	4.625754733	6.81537798	3.946503471	7.976358205	6.012838374	4.50572229	6.098711532	7.033042672	5.063941927	7.154556518	5.200189853	5.183378187	4.170606218	5.224428053	5.969518649	4.253915745	5.093336846	5.551936753	3.366222807	5.49109157	5.693858284	4.329047633	7.031951431	5.046425513	6.623829962	5.075829626	4.19256927	5.491934134	5.158152278	6.498455567	6.145874028	4.262605924	5.644453691
RAD50	5.158786673	6.138559366	6.766301433	4.624082571	6.14359243	5.959015659	3.890070281	4.972310866	5.780313648	7.827584939	6.798815482	6.117800384	5.714767863	5.412673431	6.201764876	2.678911482	4.848245806	6.321301613	3.977960969	7.254526067	5.662464983	3.609729236	6.819523485	6.563270658	5.775050614	7.000659097	4.996882534	3.224261404	4.214133662	6.725396135	6.439352914	2.946815392	5.292181498	2.785079967	3.988121741	5.402156447	6.830471193	4.820692853	5.742852355	5.587817773	6.285570679	4.050655936	3.10522113	5.529969242	6.522834048	6.304455063	5.667178297	5.295725666	6.133073198
AATF	10.01887158	9.541033247	10.4670971	9.771140649	9.894151372	9.311021316	10.62035173	10.30153238	9.562677743	11.24009154	9.670843577	9.132945868	10.07168725	9.844016791	9.378861547	5.655048263	10.01591767	9.147329477	9.891688019	9.551295499	5.246290247	7.727223692	10.87919483	9.736050693	9.170012219	9.855512541	10.84590232	5.899587505	10.63302236	10.23932651	9.150523674	7.048274371	9.798897646	6.969781926	10.50256349	10.17144615	9.707739818	9.934129961	8.922204149	9.306350463	9.379433009	8.854125859	7.964797242	10.02293878	10.04444908	10.58309851	8.799961905	10.57049092	8.40562962
PARG	3.070689344	2.819564853	3.766696788	2.748352966	3.183082409	3.430253813	3.586517331	2.289561468	3.408779194	3.339593826	3.415561965	3.680435966	3.255067596	3.332855251	3.511328494	2.361068293	2.800876066	3.776494711	1.791290714	3.717943072	3.176881408	2.258445682	3.74540704	3.555074017	3.489698071	3.592906071	3.24794056	2.559828582	2.832192192	3.319873943	3.566772724	2.523069587	3.166206752	2.659354697	2.499080712	3.300245118	3.981537117	3.021720241	3.041798552	3.226761711	3.391069116	2.554931629	2.294603842	3.32340347	3.729200864	3.792371895	2.978095228	2.774853551	3.341351089
DTL	0.71461778	0.275571963	0.29168243	1.026968082	0.421067322	3.469385845	0.786652297	0.210773239	0.327143826	0.603391727	0.541001161	4.286205908	0.842189761	0.422145566	0.704795257	2.114572912	0.844058307	0.857713705	0.857496943	0.254684035	0.537690266	0.287926861	1.314227305	0.470663318	0.618069939	0.78410647	2.017584242	1.288016744	0.280884521	0.311791232	0.440155363	0.967402926	0.797723114	0.646196732	0.761273184	0.737836679	0.314700666	0.401807704	0.660946709	1.920129433	0.816460858	0.270775206	0.166413879	1.035170267	0.353707213	0.421671841	0.469104864	0.651561413	0.757605563
TOPBP1	3.771556525	3.930015722	4.032432045	3.121429666	4.417378044	3.380348902	4.82351716	3.668578057	4.306462932	4.338732736	5.00958518	5.146805084	4.308114022	3.714074038	3.855657371	2.463288138	3.102465382	4.626482544	3.975138287	4.479179357	4.390700963	2.655891803	4.037101548	4.272362018	3.821138067	4.769613102	4.034598975	2.529783273	3.726010987	3.81988353	4.235690463	2.41833509	3.901002128	2.059506242	3.463341168	4.061600145	4.402555569	3.073886101	5.058528568	3.804068788	3.681775082	3.023904454	2.152319333	4.09603677	3.259205554	4.390875673	4.41838798	3.573305872	3.876997361
WWP1	9.815194818	11.41755184	10.64877296	11.05682925	10.89700345	10.90086137	11.17876742	10.75700506	12.73651663	9.069489146	13.87013406	11.57752351	6.878107461	12.0546726	9.75766286	8.55850981	8.320095005	12.13472495	8.33182874	13.04194498	10.45820401	6.654062978	11.07779091	13.77328383	10.4614541	12.34895609	10.16790183	8.087887847	8.281482882	11.1456275	12.1124969	7.117861636	9.369409767	7.029748738	5.778619359	9.497642064	11.60301357	8.316693592	12.93847624	9.168488814	11.0205198	10.86399283	6.865897741	10.89832413	10.61327332	10.86744257	11.41155768	7.546557568	11.46458111
INIP	6.626362702	5.941986958	6.501251	6.624181145	6.567106143	6.77684933	6.403911428	5.700487667	6.156138761	5.634753685	7.065306362	6.701363955	6.66792642	6.733248886	7.262341741	8.522754355	6.06237062	6.628531449	4.208196933	6.782836619	6.852194896	5.962821578	6.823871664	6.995817863	6.182655753	6.849724916	6.248367996	6.477209994	5.994099803	6.193692798	6.601243541	5.463935937	5.859778199	6.584553738	5.422262771	5.732735926	6.24703662	5.276683643	6.541595572	7.229793989	6.618739218	5.778366162	5.915565839	7.024922699	5.549215198	6.506737488	6.367123871	6.323564709	6.223575557
ATRX	3.539279427	4.776318513	5.045206966	3.730613484	4.452709605	3.877874952	5.628057204	4.707846998	4.994157606	4.856515689	6.571855964	5.390710425	3.462818354	3.846746613	4.247271188	2.112705182	3.837813608	5.340474392	3.926576027	7.240916487	4.618311805	1.999032595	5.280087737	5.870424915	4.158161478	5.75847757	3.763491776	3.11852405	3.515099124	4.70079339	5.52001288	2.305041824	4.171066266	2.290236082	2.465820824	4.801112453	5.52756365	3.195152547	5.218365759	4.404838039	5.443416435	3.852007609	2.118231387	4.72122738	4.077234345	5.035522823	5.401965035	3.073450446	4.457548407
SMAD7	21.04064684	11.85189332	21.87429744	8.919065337	23.99998381	15.72074538	27.46015644	19.52079388	29.58636786	9.404889302	16.30201455	15.10334093	11.9640159	30.20265256	10.22524226	9.50631972	15.79401743	17.53255121	13.50814599	23.52962955	26.146866	14.65851519	17.61320041	17.12671519	20.24938858	16.47599044	13.93969755	7.187992876	13.68860128	24.44152133	22.34711718	13.98534328	22.70772351	13.64050414	7.294101618	14.54025886	17.28090572	17.27696776	13.73885186	11.45449066	21.18197748	16.80138151	14.54683973	12.8310544	16.08546854	25.3596247	22.39835663	10.6344653	14.51722571
UBE2NL	0.016655104	0	0.032412089	0.023934837	0	0.012978204	0.058800816	0.038862119	0.05374906	0	0.024395172	0	0	0	0.03045687	0	0.053054477	0	0.0547284	0	0	0	0.032260961	0	0	0.313874761	0	0.052385954	0	0.023517694	0	0	0.021213929	0.018746588	0	0	0.02611086	0	0	0.035091196	0.0268818	0	0.03633536	0.034914048	0	0	0	0	0
KPNA2	8.944188461	6.439195271	4.366806457	8.129459642	6.826170042	5.03006649	5.669737634	14.34346351	5.573105619	6.649758142	5.054345667	8.226631877	9.546547326	6.091303555	10.63201789	9.769642049	9.620643703	6.714204731	17.47317446	11.36393677	5.719699556	11.93186426	4.279483308	9.326391194	7.936384569	6.827184982	7.960416404	7.393927118	10.18470813	9.585332664	6.837397957	10.66381588	9.627086826	11.99169706	18.97032971	8.185139844	4.956531485	8.390855191	9.904337547	4.303979903	8.886917654	7.366909937	5.544440355	9.671302422	6.080774617	7.426930303	8.692230163	7.382491577	5.440058562
RRM2B	11.91008021	15.31620326	12.51893577	15.15783109	12.09570893	16.69588102	12.03808404	11.42989693	12.24946688	15.1643233	15.72552041	11.02075037	11.6008231	10.55071793	14.11649555	12.73917055	15.19611993	10.27197384	7.083815967	16.031372	11.03642315	13.71962192	11.9655865	14.9265744	10.90722892	14.92568917	12.38972524	14.45637058	16.29715885	10.58378882	11.5130431	10.70626924	11.78310798	13.87418179	9.092409704	9.43319901	12.36985537	10.10046205	12.07100057	8.109747458	14.670035	12.50301206	13.58672634	14.2360016	10.4391198	13.3637545	13.44804415	11.308699	12.32572844
TERF2IP	22.04344122	21.02830195	25.74574066	22.41994352	24.20748186	20.6906517	20.61086946	19.686757	23.16138682	21.35254404	21.4737441	20.52077422	19.0554161	23.8638394	20.49700453	19.18008334	21.42476848	21.06739456	18.77075586	25.45267966	22.02139479	19.01700823	24.57917201	23.81305708	21.04454509	23.05559546	23.14176707	16.63540866	19.73779434	22.68900658	19.52706843	25.12335154	20.18743242	21.53754984	17.09322268	20.93748806	21.6012698	21.16169799	21.65867939	21.14226391	18.63782268	20.21361533	19.89551831	22.88440692	21.57350692	23.06673504	21.76728235	19.52552807	19.54983683
BRCA1	0.486568578	0.600247205	1.197078393	0.435011985	0.876198163	0.564357224	0.799542798	0.758632535	0.920800714	0.987872459	0.663425635	0.902998413	1.111785818	0.741345827	0.742165607	0.447444098	0.710693108	0.718561788	0.66803218	0.661979065	0.781615971	0.477506849	0.957685441	1.024015586	0.614974391	0.941167194	0.669824292	0.366737391	0.712220007	0.978340873	0.539550983	0.382255648	0.775403794	0.562812964	0.563361183	0.663266644	0.68547683	0.383229022	0.723641329	0.755883979	0.723811251	0.500741009	0.406017307	0.526447673	0.835783442	1.00483285	0.55482245	0.581494793	0.582201223
UBE2B	16.19803718	19.08986882	23.08078561	22.95911568	24.37797408	24.94967937	19.99750371	22.02529186	21.63730375	15.94998863	20.06274997	23.1449935	17.08971847	20.93944731	23.0958579	39.56500275	17.04030482	19.82900157	24.11383837	30.96193039	23.27039085	28.1011181	19.55603897	25.96086966	18.07717545	21.42201097	19.08589942	33.79264154	22.47255058	23.36344606	19.02455257	27.94801153	17.21349794	32.940678	16.66424531	19.08309502	22.73358598	20.35169027	26.55531515	19.3068754	18.7199759	23.16299918	25.57800672	24.35119568	20.21983655	23.80950637	20.41200391	17.93049034	18.8217772
SMC2	2.846933495	2.602395443	2.684069761	2.442496792	2.668653906	2.418153536	3.630459495	2.043415634	2.818802869	2.78761461	3.459339558	3.116922991	3.059207347	3.215130651	3.041095827	2.116672669	2.867427142	3.015059932	2.259365684	3.409853462	2.513607816	1.927120029	3.14735156	3.310313324	2.779106451	3.61235228	3.380267046	2.437793511	2.002499921	2.52487968	2.706731535	2.12079056	2.681751494	2.64804256	2.485591861	2.633053748	2.750662874	2.081375757	3.173590079	2.610192541	3.299753433	2.103759431	1.994877553	2.705757732	2.372985698	2.975229062	2.881705602	2.379092903	2.623650616
DCLRE1A	2.338322239	2.532722003	2.911239759	2.275188335	2.583829717	2.694698251	2.416042456	1.476654914	2.682706121	2.705808091	3.600966109	2.438813451	2.483889141	2.623153133	2.440091834	2.772374747	2.282438196	2.656808988	1.532038262	2.491491296	2.82590661	1.770880488	2.680202098	2.792753032	1.909427378	3.322482204	2.686885021	2.267173003	1.831098403	2.380936436	2.51079432	2.356073918	2.292522386	2.680252721	1.640698172	2.275451657	3.060505027	2.1932949	2.472228058	2.395546273	2.707669317	2.19925977	2.05302683	1.897768246	2.500650845	2.703833177	2.034811335	2.218176724	2.276759506
WDR33	4.330344078	4.225344149	5.36258905	4.283597029	5.344598067	4.646450545	4.461269963	4.453550845	5.377615534	4.986473764	4.540463638	5.272559655	4.038198856	5.348627842	4.814660801	2.855592967	4.046850306	4.984163012	3.680053197	4.620621976	4.768314511	3.356246563	4.769477788	4.770340352	4.11891024	4.88408151	4.57554984	2.650422093	4.100813824	4.696352804	4.479254587	2.900146922	4.216475633	2.65723247	3.674826126	4.75761178	4.94467702	3.589156536	4.618033947	4.731571247	4.310684711	5.013297495	3.390253569	4.656607241	5.396558008	5.189455766	4.144055641	4.760698563	4.937964241
APLF	0.356830051	0.356003443	0.36963864	0.393541046	0.308831564	0.416002808	0.463875396	0.429212631	0.336986264	0.464645706	0.401109974	0.545382249	0.305205357	0.344830947	0.465369015	0.296644245	0.330428636	0.494008082	0.290862076	0.600670465	0.37554236	0.242915512	0.380417097	0.522729731	0.339963399	0.393338245	0.404552515	0.352366211	0.309646151	0.359341133	0.401729146	0.281125116	0.371704598	0.382958513	0.275370702	0.397011138	0.394627137	0.31943615	0.563817296	0.372994578	0.352703534	0.277772393	0.251444765	0.400104711	0.304629407	0.372848132	0.395459713	0.365618877	0.553386453
SFR1	3.463654912	3.869002982	5.645373847	4.727130236	5.048520127	5.771432885	3.749282186	4.625492924	4.261993417	4.285131183	3.270528299	4.409265376	3.991123781	3.44768064	4.68072669	6.283961997	3.122660022	3.090544362	3.638743892	7.1753951	5.135658277	7.126024416	4.282856271	5.870024946	2.564576918	4.142636635	3.491001667	6.629121628	3.566377738	5.152282841	4.885168047	4.106497653	2.837099523	6.22796428	2.495634431	4.842374117	5.037364241	3.287113157	7.201120807	3.602947891	2.742477688	6.170805558	5.100987239	5.571218417	4.133731568	4.49975671	4.252291532	3.170929242	4.002625508
FOXM1	1.051474531	0.228135785	0.337121454	0.445791829	0.742832302	0.455190818	0.640039505	0.427709389	0.347780772	0.629230086	0.401258012	0.963306597	0.971330302	0.532788403	0.972456326	1.580495329	0.513325618	0.531207142	2.58141762	0.275226876	0.613467898	0.421596094	0.503324338	0.606231412	1.01110632	0.690199469	0.639342775	0.430828762	0.42842601	0.329938987	0.487571861	0.713211361	0.528529505	0.58042101	1.152238269	1.219892272	0.473689062	0.32876472	0.510589722	0.441379772	0.936336063	0.295867251	0.102538549	0.59961082	0.348108945	0.571232361	0.481808767	0.727967201	0.514444416
TAOK3	5.551183856	6.837641709	4.73714796	5.98382238	5.208556635	5.469281399	6.292201928	5.888245231	6.194515558	3.818787854	7.056136317	5.612267018	6.961469435	5.871852174	6.357821103	4.291259561	5.766512173	6.042923211	4.362402279	6.902046715	6.248431816	4.435489023	6.322110706	7.249861979	6.519742324	6.397894417	5.310583396	4.0817183	5.298618354	5.600059064	7.087813885	4.153429055	5.775672672	3.734676893	4.995202867	5.954649477	6.299510613	5.482674744	6.379762025	5.684723969	5.40659887	5.434786573	4.780987418	6.384068317	5.577374047	5.726566893	6.391271176	6.532426645	6.930525093
TYMS	2.972430276	1.727668855	1.793425194	2.411410566	2.52764673	2.309988866	1.791341874	1.761893614	1.689015237	3.649856538	1.77897104	3.6368878	2.612253977	1.741010844	4.602748178	1.811433233	2.239886983	1.947153351	6.319025207	1.598663826	3.019892305	2.16357897	1.276887545	2.782297381	2.956457323	2.012345013	2.542361998	2.073433956	2.135532032	1.387781969	1.990986168	3.366185976	1.98461884	3.147833009	3.472217331	4.055868455	2.304944125	0.984259942	2.71446451	2.306429243	3.133906378	1.473046355	1.104035939	3.082048168	1.475645342	1.874317106	1.768446019	2.767380576	2.607559762
LIG3	1.744628229	1.397285728	1.685697087	1.240418879	2.054518011	1.201144338	1.85806984	1.557748583	1.591206607	1.989914518	1.394059762	1.762385511	1.429647435	1.339744539	1.377278079	0.821238122	1.206877441	1.703302634	1.571254511	1.591619406	1.524723837	1.26556807	1.923446513	1.684065872	1.679935323	1.894923703	1.369098247	0.879337112	1.607528267	1.889680104	1.363847431	0.873973904	1.835914526	0.93198942	1.429104439	1.601698395	1.688494892	1.554853007	1.313423458	1.557876353	1.518897656	1.460831201	1.245383987	1.553214343	1.679841264	1.976290412	1.719958184	1.313801389	1.534644359
ASTE1	2.510950056	2.727607588	2.738381746	2.615301701	2.854468392	2.275237752	2.043401291	1.370663644	2.560157736	2.477877321	2.64873059	2.705833294	2.227949518	2.203753286	2.685528034	1.931015065	2.430760447	2.364641224	1.797796783	3.133509441	3.518449463	2.747903466	2.878069367	2.86188158	1.713626881	2.515985514	2.329701465	1.557821015	2.071040992	2.293232491	2.976594452	1.812546098	2.086928731	2.184521838	1.97477122	2.872854108	3.36770669	2.030664397	3.009911042	2.839345715	1.942714044	2.028439287	2.630099038	2.281740504	2.35155632	2.701816896	2.31961763	2.023488248	2.443208169
MUTYH	2.019575114	2.166013956	3.072142023	1.668825717	2.613529933	1.735025449	1.9251288	1.301791507	2.346313516	2.871657812	1.612178284	3.219400711	2.668499745	2.774882902	1.671154176	1.843696464	2.018452076	2.030933138	1.625891286	1.860165244	2.741872331	2.582732847	2.190675259	2.031933962	2.684594437	2.465251603	2.498057776	1.580122007	2.091200705	1.981947782	1.797221004	1.746299466	1.839245976	1.43210699	1.571707464	2.845594531	2.437948787	1.896884696	2.67835498	3.425363954	1.735763817	1.634542948	2.114868536	1.778124489	2.027379833	2.571950123	1.526932698	2.399098978	2.285222022
FANCD2	0.577153612	0.808493536	0.576109604	0.534891318	0.466248264	0.534177466	0.565549031	0.489209044	0.482750342	0.791417309	0.521025327	0.914110073	1.306036047	0.546481909	0.964964367	0.482880207	0.694131517	0.558331643	0.627011868	0.505804356	0.695835703	0.565459452	0.597759649	0.832642237	0.70705006	0.867721112	0.588268657	0.344544886	0.616411776	0.512263541	0.499773311	0.459524363	0.585104862	0.450763933	0.880363339	1.088545	0.590907033	0.43889617	0.6525342	0.640274014	0.513298636	0.381321818	0.330630958	0.76543778	0.399127903	0.614442342	0.518134501	1.087837992	0.808869385
SMURF2	9.001974646	9.657746233	9.963027357	6.352187362	11.8946528	6.908586153	9.464367716	11.42524522	13.54417812	7.148080413	9.705307998	11.45980436	5.19073366	12.85330363	9.104508213	6.654664618	6.850532617	10.29749314	18.43142583	16.16692142	13.27486841	7.040122344	7.663971173	10.93917031	11.09207219	11.51706931	6.358929969	5.212500301	9.930220497	9.356214311	11.38021821	5.038016491	8.372880988	8.913328157	8.261529212	9.036934371	11.43688317	7.225088	13.53644685	8.273602688	10.51610923	9.531601903	4.954601161	7.423511005	7.397782073	9.445009044	9.817918409	5.018911411	8.106003831
SFPQ	21.25917669	24.08508232	29.6967147	26.57912684	35.54010053	28.52788617	22.96515927	52.65300324	24.18707683	31.05484001	18.71291397	43.03018552	22.59437582	26.02432281	35.64911785	19.41020597	17.36405299	29.87630669	64.02349419	44.97740433	30.6799719	20.95316802	24.63587723	34.80376741	23.34626247	30.98071385	28.30062881	16.43469996	38.65426714	37.6670893	22.11855331	14.47695861	23.78273216	17.62279024	34.42687798	34.13079391	31.65386267	23.4731284	49.62670577	32.88679702	25.14592218	29.59662054	12.29217498	34.22505246	25.41467186	31.79473819	25.76806598	26.58698586	32.54689476
MGMT	5.271150663	6.941136347	5.147025185	9.058228757	6.917598395	7.722012845	5.308687142	3.948760561	5.555423168	8.388311494	3.860397166	5.760875056	7.134922164	6.935021537	6.757623294	8.398347014	6.097834273	4.121168766	5.767560923	3.167905669	6.392886102	7.731273898	6.281976476	3.708744553	6.39582207	4.762510224	6.677555127	6.326410334	5.551263633	6.487233858	5.625009701	9.368181492	5.081412796	11.52891469	6.325919049	4.797620594	5.201838337	5.032087756	5.843310305	6.838935736	7.630138611	3.05204164	8.041739424	6.571781791	5.001268992	6.857345942	6.101955087	5.950721981	5.109333128
NHEJ1	0.279317177	0.217869374	0.226488465	0.246315567	0.150341554	0.183026482	0.190502162	0.192560612	0.256081681	0.205784667	0.297544207	0.38613965	0.172945945	0.261496118	0.139304177	0.224055412	0.283105105	0.349653171	0.15297195	0.433688152	0.186346161	0.204408963	0.215185489	0.211047544	0.221740783	0.315398291	0.301245208	0.209653341	0.133241715	0.188239888	0.307316121	0.176900938	0.202143015	0.285811608	0.205638439	0.222224578	0.278661417	0.205265211	0.24053875	0.240751114	0.153690575	0.199805219	0.327766218	0.106460332	0.182843971	0.222251396	0.139624665	0.265530726	0.162126934
ATR	1.584147463	1.837577183	2.261181573	1.098558435	1.782077307	1.564254685	1.706287134	1.492549808	1.721525903	2.790353463	1.9270644	2.368656845	1.962117144	1.460428793	1.992882477	0.874766131	1.298042991	1.758324677	1.153890667	1.903689792	1.869002518	1.140812094	2.025268595	2.172195718	1.532472823	2.270246447	1.663637424	0.988587856	1.4077907	1.810915121	1.81480374	0.711973146	1.835698311	0.840873601	1.446284006	1.962773331	1.936311696	1.442116858	2.018253022	1.979987603	1.713069388	1.069980034	0.846492344	1.744850213	1.744733202	2.181429642	1.934503734	1.773156219	2.021337853
NCOA6	5.727090279	5.85102581	6.332951256	3.952086423	5.557928546	5.204684013	7.245836381	5.527351731	6.533201577	6.288585373	6.796601133	5.77197786	5.10348009	6.039129882	4.870116656	1.752265901	4.721853209	6.936935852	4.431913759	5.753839019	7.023274583	2.905279311	6.777953788	5.798591871	6.289785024	6.807532669	5.052586641	1.78184487	4.634601152	6.65478266	6.859344308	2.636179877	5.874157965	2.145432601	5.291197426	5.49936254	6.451793965	5.954403476	5.631946872	5.5364393	6.839752962	4.634688533	2.460201906	5.857881506	6.110393968	5.99353871	6.239771231	4.212594513	5.665491488
APTX	5.089037464	5.702732307	6.230751525	5.479428872	5.401415567	5.755519847	4.900882769	4.405835033	5.169038126	6.024986875	4.623493618	6.249403207	6.137515653	4.974548565	5.886640093	7.799265782	4.911424732	4.477410131	4.284746919	4.765921791	5.877216631	6.537436744	5.372676138	5.942516745	6.192891063	5.202666765	5.03683306	6.766415423	5.823604194	5.560454261	4.583434371	5.464586502	4.640903791	5.798454857	4.967339334	5.762027004	5.618279816	5.149051072	4.852579932	5.443441916	4.750075805	4.855948084	5.954626139	5.317688676	6.080608792	6.045387542	4.21748527	5.263902414	5.609453582
RELA	21.99744758	15.24174707	19.01202749	19.29956466	21.88090864	14.60514626	18.78424579	33.02163459	20.84523347	17.35606076	16.69209764	19.03163355	13.12732523	20.81892696	14.68359462	15.82308234	18.51913414	18.97275096	33.84692092	18.91295006	20.62954353	20.77421293	16.76377328	17.18485771	16.81797453	17.51288941	20.95388162	9.412717691	20.40916797	20.75343942	17.13647333	15.35301812	21.89957637	18.94999093	26.24967186	17.37988368	16.03129888	17.1577863	22.40824235	18.17356605	19.69362448	25.40127804	19.04381171	15.15147627	17.31921451	18.77936842	21.17236587	14.96357779	15.56458298
MLH3	1.880883576	2.105853521	2.538204153	1.492242476	2.698710642	1.859182356	1.957976484	1.233476125	2.199120955	2.027297625	2.537208787	2.435399028	1.996322097	2.151474837	2.062858382	1.281447174	1.33061237	1.772534394	1.659521085	2.694784279	2.472266021	1.343647909	2.388470345	2.696488101	2.363096181	2.575487201	1.931366422	0.883320025	1.624698136	2.162697023	1.841389274	1.39651962	1.902747084	1.091742757	1.668791591	2.362744431	2.889538394	2.33286554	2.291049593	2.749663549	1.771199798	1.114183474	1.306017881	2.117386912	2.24712207	2.569588095	1.66424842	2.025586362	2.474490151
PMS2	1.860306525	2.392085059	2.098015758	1.77987983	2.230860332	1.934118324	1.965031855	1.09395976	2.241216981	2.622915605	1.740666214	2.292812424	1.570991578	1.973121856	1.971455526	1.245657976	1.637227997	1.916569826	0.697522907	1.773998145	2.345882627	1.251316784	1.97653714	1.684587457	2.095318112	2.087532493	1.642245345	1.088246333	1.284001929	1.663894764	2.056196168	1.011001868	1.970332543	1.179591924	1.105325725	2.150274036	2.098919121	1.459229131	1.736195225	2.134090348	1.829068824	1.495568269	1.232503535	1.618766407	1.724619906	2.097867403	1.757713044	1.644358387	2.262431392
XPC	12.09352137	11.09632608	12.9708817	8.199078329	12.5808477	9.615988636	13.36796363	9.622080012	12.06350201	14.88603969	11.02587564	11.46652599	8.365668953	10.18446519	10.91467436	4.634689692	10.12883829	12.67405849	7.168359533	11.69246102	10.68622215	7.053099742	13.21450464	10.99072185	10.04718226	12.50188306	11.47522144	3.90732837	8.599239207	11.14622521	10.82938553	5.205458555	11.4506468	5.319862153	6.863961429	11.59173512	12.12375462	8.550476182	8.873492833	12.33278551	10.54306666	9.759530524	7.544168879	10.0889082	10.33554433	13.13408474	9.839021046	9.064023595	9.787599879
NABP1	1.166508692	1.758888053	2.002114423	1.45244723	1.64925659	1.654213325	0.827709014	2.488374743	1.60892414	1.963175371	0.96737832	3.214356475	2.500335374	1.061512407	2.993237874	1.335129471	0.785527905	1.295615737	12.21809736	5.326125761	1.922459919	3.042247296	1.039771065	4.464962083	1.812427909	2.757735323	1.809383882	0.780126124	2.870474599	3.058143401	1.504193531	0.89046666	1.398404467	2.149706567	2.63052712	2.43960527	1.219187673	1.177613267	5.73240403	1.831269373	0.881398266	1.594091779	1.125867158	3.428283334	1.169854118	1.606580098	1.623211322	1.956504858	2.056711962
KDM2A	12.44071257	13.3937664	13.34670817	9.011604346	15.6382922	12.12257981	11.98907859	14.86473239	12.73085701	14.54616079	12.15373134	16.49891138	11.99181025	11.9380549	15.7960681	4.545323682	9.836238679	14.94747403	17.15463792	15.04027946	15.27561767	10.53474125	13.53123554	15.82311251	10.45673943	15.10177982	12.2681114	4.30594377	14.37498136	14.55442781	13.84221487	6.367558585	14.18460748	5.084985008	14.61995079	15.91124659	14.17997059	10.05062864	15.29854415	13.59261538	11.77220843	13.70457838	6.784928377	12.91416137	11.96456717	14.77484778	14.21623488	11.7833593	13.70740452
RAD51AP1	0.686681198	0.529598033	0.640639261	0.510042199	0.730902099	0.63729169	0.517552924	0.567093723	0.865253749	0.727596309	0.824982172	0.906263751	1.408333042	0.886559111	1.114628556	1.476798987	0.847927932	0.656770882	1.12398611	0.621231757	1.061651339	1.253488676	0.814500992	1.188035877	1.167852127	0.898856644	0.678248648	1.492477481	0.701750115	0.68636178	0.582240588	1.606220325	0.658436222	1.589246061	1.09117311	1.053360137	0.447549129	0.475199777	0.766162383	0.520194744	0.896620479	0.809479315	0.634022202	0.954267259	0.470602692	0.999462268	0.445462998	0.9036349	0.853881198
ALKBH2	3.059557082	2.307151047	3.063720885	3.975743596	3.017912095	2.518423225	2.571123469	2.403129912	2.725711045	3.682761288	2.284890206	3.705830072	2.559305452	2.84014474	2.364064878	4.937189331	2.594398671	2.474213763	3.285137903	2.439286183	2.909400634	2.321027665	2.462363662	2.156492633	2.58675345	2.406767744	3.271864979	4.310174501	3.01490896	2.799016355	2.307010198	3.291716125	2.552271827	3.841495225	3.016542219	3.10752445	2.87795271	3.065443206	2.657567438	3.35933077	2.851642487	2.402623482	3.177598633	2.348693912	3.008043999	2.775987871	2.298418626	3.417498713	2.457898605
GTF2H5	2.828139452	3.309364734	3.501467468	4.018787368	2.923165253	3.675706193	2.626583185	2.243792563	2.875576486	3.840681943	2.929083784	3.281422571	3.086985714	3.180149263	3.565236942	4.70943613	3.168269252	2.575968009	2.115247886	3.360091447	3.213879674	3.220359618	3.173420339	3.35600176	2.894267927	3.520950044	3.099048165	5.070079472	2.716988722	3.106844223	2.238792031	4.112659918	2.498393089	4.534401543	1.796754641	2.724426985	3.110267327	3.10349093	2.874843245	2.951558452	2.921064582	3.15142461	3.405377527	2.958780034	3.370265678	2.969521963	2.672826189	3.217832025	2.721310793
MC1R	0.393591278	0.328577235	0.867166055	0.122297297	0.88774909	0.442089002	0.37556037	0.455055443	0.406232225	0.590399927	0.150618057	0.981743087	0.584444504	0.307502858	0.55116209	0.115523637	0.203315126	0.349182977	0.493253712	0.631567694	1.197004573	0.371074248	0.518560467	0.663877576	0.52754216	0.619639408	0.515833375	0.083647174	0.5606669	0.555767132	0.338266312	0.104623981	0.273244623	0.211530629	0.324979489	0.906134091	0.533663578	0.240229452	0.982201136	1.053397862	0.183140112	0.292299278	0.175344551	0.438558327	0.498640256	0.577264659	0.199849718	0.664462257	0.689256314
NTHL1	5.660987476	5.059263087	8.134767473	5.357414268	7.900112823	6.373179159	5.992964686	2.852167669	6.696900579	6.929203943	4.365982939	5.792149541	4.679885249	9.587910649	3.564581775	10.19854631	6.067041429	4.961569345	2.989116537	4.022814558	8.210441549	6.942318746	6.371539871	4.434000565	7.365704282	6.052921529	6.716422757	9.349922759	4.64822038	4.231878351	5.192388923	7.801772439	4.448377483	8.767038781	2.541148683	5.131965694	5.98454472	5.014814532	5.231767298	7.460994805	5.440245784	6.51262038	8.162596573	4.648094248	7.224461421	6.412176851	4.398988566	6.237375758	5.31248895
DUSP3	31.23863736	24.55617801	25.52125446	31.5487842	35.91786747	24.84846928	28.97961044	29.16816415	30.76613545	18.96190818	31.29038623	31.39452595	25.23769433	27.06328852	26.57167415	28.71625194	25.43256644	27.57180236	37.90433043	27.48824698	29.71452796	29.31320261	23.3326502	30.63414896	27.24984712	26.16921996	23.5113927	20.13302917	27.30800109	33.09519487	27.63598213	23.43781505	31.79679856	30.42333409	34.596717	25.79143683	29.23132175	26.86021228	28.09243299	22.81592883	32.86549467	37.07029026	24.76745587	22.83282592	29.23571754	29.13777659	30.67103226	21.70241323	23.9410477
HDAC1	20.08490765	20.15146575	21.72239734	21.92873133	17.68316864	17.191453	19.09446344	16.85537763	19.96120451	21.9117359	18.1269428	25.85343499	18.02472272	22.09632476	17.69507234	20.67360537	19.74291227	17.90465184	13.12445851	17.55836301	20.80463719	18.22639436	18.25125426	22.44756357	17.80161266	20.90374372	19.92523653	16.75289737	16.59920777	16.27946039	18.10313916	13.89432393	16.81609326	18.55990302	15.57373863	19.41238791	18.79280253	15.85781105	22.37772213	19.11792802	19.1145675	15.10010843	17.32943617	17.99831056	17.04432252	18.70858188	18.34051499	21.64764067	16.26614483
USP28	3.237042723	3.730846365	4.510857159	2.340834557	2.866375731	3.482431658	3.557660164	2.818336039	3.34667547	3.874769999	3.381646953	3.44551368	3.713711011	3.411749321	3.357338649	2.295507926	2.869199839	2.730250523	1.64807221	3.123877981	4.020451405	2.52297747	4.619060029	4.287317789	3.076108571	4.286471795	3.573295994	2.295744151	2.747652753	3.961717752	3.184065966	2.353288488	2.949455685	2.054831286	2.132199419	3.696699441	4.117220178	2.816258722	3.318680863	3.671874283	3.358720875	1.996528268	2.22602525	3.826961803	3.496500011	4.240843434	2.642396488	3.169915927	3.437323471
PARP3	10.07036507	9.426998733	10.08306	7.507225272	10.51311878	10.75701589	10.07822496	8.351572873	8.570662037	12.12706332	8.234120569	8.355713315	10.66930588	11.31833952	8.29559624	5.435233244	8.352546768	11.38554159	6.017226782	7.483083186	10.87023645	7.063824914	9.818438489	8.940165469	11.08350222	11.10928376	10.74439385	6.689004722	8.715063884	9.375150335	9.088789685	7.612899311	9.190836726	8.011861625	8.670107701	10.50030105	8.675841655	8.261497429	8.014530633	12.44083573	9.475972257	8.193284537	7.553672116	10.10307371	9.787284123	10.05318665	8.163336914	11.36802332	10.33851137
CHAF1A	2.22658861	1.630759108	3.12103011	1.464651657	2.95889295	2.121388345	2.601412949	1.59075697	2.500147073	2.577321427	2.050947946	2.821417123	2.526475148	2.662494436	2.031662362	0.997138192	2.310627985	2.229819955	2.252788458	1.870635943	2.147800424	1.145657795	2.120882427	2.321548823	2.518262196	2.273068157	2.300008578	0.851957201	1.54174828	2.042002132	2.229020595	1.392214715	1.996929417	1.581228289	1.97320687	2.691907783	2.274359796	1.519804729	1.409639921	2.021600624	2.01547844	2.250031318	1.622539907	2.627324732	1.796788591	1.95287323	1.685026367	2.557833579	1.954146853
RBX1	13.64051371	16.93389711	17.38229315	19.82275894	16.45573194	20.41271618	13.58875076	11.00651372	14.52241531	19.49713822	12.27573443	14.99497202	18.49392599	17.87950109	14.73070336	41.86877492	15.37172822	12.84848957	13.70333988	12.86414157	16.0904591	27.92443573	13.80431617	15.10026713	15.82189704	15.39732334	16.43116343	45.13256673	16.99687103	13.46555303	12.35114211	29.68395653	13.25625256	39.00506002	13.16765838	15.71945296	15.97103032	17.02257198	14.48665463	16.00383253	13.81548038	15.79486228	24.59693522	17.02025953	17.57382618	18.11251479	11.73153409	19.16992721	14.44523429
AXIN2	6.862007865	5.171546075	5.654191587	4.140987796	5.941351759	5.064591191	7.226559573	2.026764351	5.904914269	5.653733799	11.18494852	4.332963627	4.089769519	7.057814312	4.116048359	4.362776528	5.726350599	9.020165007	5.20380578	2.681413752	5.376671515	1.882112968	7.421271181	4.843753046	9.082648742	5.823112283	7.459407433	4.026831935	5.997857347	3.540884465	4.769593445	5.602490259	7.513651988	4.952187893	6.337621103	3.357972407	6.17524845	10.42623864	2.284648326	7.885346301	6.375863006	2.281097751	3.295629667	4.686739914	7.825453193	6.882029782	4.137631418	5.76895124	10.43813562
TDP1	1.476973627	1.45761504	2.411699911	1.184249746	1.474434725	1.242287312	1.337182689	1.327487418	1.403856471	2.260359669	1.443789127	2.087458762	1.800355624	1.398356532	1.50694741	1.755432403	1.105543004	1.200856865	1.360871267	1.384249624	1.610727568	1.681617125	1.989123737	1.78021965	1.066097725	1.770193716	1.504049061	1.026813501	1.166397443	1.566398509	1.308718614	1.210539574	1.701602696	1.237916077	1.262097292	1.331420355	1.277008505	1.005321872	1.370745729	1.268794412	1.626765495	1.01658375	1.090206678	1.521511253	1.052518292	1.903051223	1.25480577	1.357552381	0.939876538
PTTG1	2.421691782	1.631980149	1.424650597	1.465339924	1.74147501	1.489785582	0.969205706	3.202794596	1.495020881	1.834725089	1.019616412	3.166970867	2.270420278	1.711135782	4.787084579	3.220878959	2.030065118	2.029187433	3.264672735	2.392194425	2.266459478	2.374937579	1.31039121	2.590482103	2.295817354	1.730117146	1.967827224	3.222594985	1.893237018	2.491964279	1.549552701	2.941096343	1.685890818	2.747869896	2.308413755	3.552297963	1.690785219	1.222807294	3.100126135	2.272298764	1.45586381	2.365867164	1.56857565	3.062393862	2.308997549	2.419973228	1.320824712	2.591843701	2.114478147
CCNO	0.589143218	0.617820458	9.702932473	0.047036122	3.303590333	1.52176431	0.173330765	0.890993024	0.827405715	8.118276988	0.399506349	1.121307264	1.991440532	1.123537081	1.137207992	0.4443094	0.799336521	0.054629464	0.155351206	0	0.620503614	3.26552281	4.744314099	0.209991416	0.042343351	2.355125412	1.867218525	0.892211861	0.503784787	2.557305447	0.248547022	0.160955521	1.542495351	0.184201553	0.068959259	0.114576486	1.368330327	0.016798798	0.256591173	1.471153296	1.813741356	0.016351955	1.610586424	0.365931645	3.105440133	4.373530294	0.149976881	0.638888357	0.015479781
RAD51	0.583147341	0.355800859	0.344657771	0.316590469	0.361706042	0.388770906	0.503262404	0.332611766	0.303198692	0.439176392	0.237264276	0.339763899	0.882614812	0.386309299	0.758322059	0.624498304	0.443760812	0.454217273	0.880038414	0.331993549	0.439838269	0.407789964	0.294939961	0.52152527	0.628686159	0.466231328	0.448612263	0.550258901	0.380793098	0.320222046	0.415154512	0.711617861	0.375509518	0.729307526	0.726941746	0.759849741	0.223476733	0.319254374	0.279377749	0.313989018	0.460150052	0.339896272	0.278002484	0.434648947	0.285427554	0.431011563	0.267210944	0.476999884	0.294186993
USP3	4.682413775	5.836567319	4.717766607	4.760008267	4.893599891	6.087093376	4.675778209	5.213725651	4.694501642	5.165231527	5.056342534	5.929067341	6.097824766	4.4778569	6.103554314	4.061568193	4.14190848	5.804232819	5.652236883	5.085908874	5.209413544	6.174328134	4.835279871	5.444315877	4.153558755	5.674674421	4.955717865	4.533469972	4.616989022	4.852932463	4.871768921	3.671067061	5.086629552	3.685283735	6.077494313	5.494956353	4.913795544	4.696912785	5.324217259	5.2487643	4.476266365	3.950949559	4.249912686	6.074882422	4.944345467	5.001681213	4.385519879	4.801798275	6.160354827
CSNK1D	13.44696415	12.11670722	15.06741708	11.81439516	17.30504584	13.00756458	13.0142411	16.14145722	15.16773328	16.14445063	13.37375045	18.51291628	13.0495897	13.13868305	14.49024803	8.603335728	12.26994265	14.52249777	23.88655848	13.86898805	16.07481372	13.3008803	13.53316456	13.30111992	13.04677225	13.92511238	14.27564351	7.590736204	19.43731279	16.14116138	12.41669669	9.297108614	16.16535415	9.164775807	18.02351782	17.1783973	13.45545405	14.22693775	14.73466197	16.08778868	14.71961443	15.4638515	11.13800407	13.49581234	15.10272686	15.82345768	13.97640732	13.22174023	13.87953365
SHPRH	0.579656532	0.746984859	0.707756753	0.540335349	0.581146174	0.485694752	0.709155449	0.494799584	0.803515985	0.676036579	0.924435538	0.880184417	0.448150336	0.486431879	0.489076505	0.276470938	0.472314796	0.894653885	0.368936501	0.731729102	0.669289595	0.258779785	0.767315909	0.863497925	0.571840506	0.927903274	0.598057658	0.156627677	0.349180373	0.660487571	0.756825998	0.220119475	0.627144205	0.236795655	0.349231609	0.560175531	0.685948601	0.377342895	0.998628053	0.813412612	0.662854253	0.407558368	0.30109502	0.551266624	0.551722532	0.736543419	0.766068337	0.381945105	0.725595989
EYA3	4.788708382	4.001655155	4.698103081	2.86121534	5.304359196	4.336437587	4.272310588	3.445169099	4.924561718	4.490235402	4.33869441	5.35738752	4.565752945	4.646532779	4.681915686	1.739838302	3.389311971	5.34036509	4.611646419	5.229219673	4.993242813	3.515595969	5.274726899	5.204343649	5.478398791	5.883220671	4.210820887	1.646969803	4.306701882	5.351880557	3.957508928	2.754640906	4.426284715	2.155337166	4.877902252	5.179323759	5.340643603	4.76718173	5.477289448	5.201892278	4.196222876	3.896638387	2.337838248	4.88206959	5.183731359	5.052048828	3.72876117	3.57566305	4.9241607
HUS1B	0.115529548	0.099125251	0.099924099	0.110684025	0.097716772	0.075020347	0.135958961	0.51667661	0.077673946	0.255346376	0.112812798	0.040387155	0.078686187	0	0.070422225	0.156830381	0.092004227	0.192828685	0.316356846	0.140941094	0.211957395	0.169092896	0	0.033691749	0.174371984	0	0.04493745	0	0.404144869	0.217509988	0.109663796	0.126251941	0.036788057	0.130037311	0.045639256	0.033702254	0.15093351	0.05929566	0.125792258	0.162275385	0.031077984	0.288592068	0.084014442	0.322912364	0.032623352	0.067412643	0.211752724	0.064432002	0.081959779
NBN	8.630622754	7.861773545	9.612480039	10.70284945	11.61153882	9.043632162	10.45863643	8.976922197	10.60509284	8.621350693	12.68376587	9.629672766	7.371823723	8.900478169	9.650167109	11.30254258	8.364224436	9.674846178	8.361238809	14.27593318	9.152340517	7.353064263	9.504524144	10.54084902	8.92163258	11.47967876	8.90889566	9.756309609	8.985702054	10.66118262	9.166261538	8.960406419	10.67038895	8.880830816	6.618841218	6.941509219	10.41934032	9.023901725	10.71543243	8.585457868	10.91843875	10.20139675	7.567918865	9.657766678	9.473278736	10.33214282	10.24236851	7.053791814	8.338102734
SETX	8.642352479	10.49232076	10.35400719	6.793984214	9.276184477	7.936615099	11.54524242	10.33316211	11.18424844	11.1868869	12.69440177	11.96552625	9.823674438	9.50945497	8.930686737	5.232577633	8.394691007	10.66395043	7.833306479	10.92012912	10.32892189	5.81184284	9.373091479	12.16372053	8.507508147	12.9848113	9.673797847	4.742730454	7.925544992	9.370599923	11.23822428	5.217902227	10.59171785	4.29289153	7.556511121	9.077260783	9.550025663	7.762468596	10.9500917	9.176362232	11.73174679	8.981417803	5.476163762	9.061877827	8.822480323	10.78588404	11.01770443	8.094867347	9.533450293
SPRTN	1.383479053	1.485228362	1.768890042	1.824899583	1.791998089	1.669158265	1.533739546	1.399638359	1.76055245	1.777562227	1.737629392	1.885497495	1.488522558	1.416399246	1.796625262	1.914352111	1.442401747	1.561740391	1.925316554	1.883470343	1.918987224	1.692312773	1.608527929	1.912060958	1.487193691	1.631674317	1.632590386	1.508313679	1.585170318	1.849718784	1.498801981	1.407802127	1.56849631	2.004815265	1.483829623	1.684542069	1.786489503	1.399562309	2.025966739	1.598265543	1.558766624	1.402403039	1.472671033	1.80736062	1.670248229	1.830990616	1.768602244	1.2412379	1.564674069
POLD3	3.611871493	4.009041727	5.190377105	4.07315906	4.121797995	3.646550024	4.585807132	5.238078106	3.94609875	5.163640244	4.078019807	4.982952178	4.241573093	3.344348999	5.117533762	3.502203503	3.412853481	4.007053353	2.704177119	4.729808772	4.095578962	4.809206001	4.948701446	4.413937214	2.929717068	4.377011207	4.066983344	3.150076436	3.800536871	4.533432571	3.698888349	2.889835405	4.043702924	3.045044292	3.615248294	3.888486309	3.527810467	3.453799946	4.349402058	4.439150983	4.042592278	3.678789137	3.598539797	3.620525901	4.7778581	4.723199265	3.753392006	3.567126659	4.107909026
MCPH1	1.821190856	1.97489951	2.457085047	2.280628767	2.339621092	1.678728964	2.024432403	1.973976977	2.304989244	2.418715754	2.475317633	2.176774671	1.768460311	1.731259181	1.975334415	1.861040488	1.778356213	1.984918971	1.556917989	2.408975271	1.91881976	1.675576532	2.098208373	2.123269541	1.927711908	2.072011286	1.823586999	1.47334492	1.570824628	2.32356018	1.98074972	1.737578658	1.914641146	1.640820319	1.360734604	1.74579401	2.158773811	1.734739269	2.131583589	1.722879006	1.857525513	2.036603818	1.62538938	1.739576803	1.802794795	2.120653472	1.906789957	1.73974645	1.833439552
WRN	2.189418907	2.36244997	2.274685482	2.064029177	2.12740085	1.894416895	2.529170897	2.10885971	2.311882142	3.066060047	2.940085925	3.071330564	1.832379786	2.16451393	2.312565133	1.488436489	1.545515332	2.590187108	2.236977189	2.829120202	2.127317631	1.174131166	2.592042844	2.506997432	1.613376362	2.82074012	2.498984294	1.217527128	1.480334213	2.601848374	2.543785461	1.07955045	2.094875442	0.910826654	1.569305079	1.949813593	2.866772255	1.472524675	3.126163113	2.302789674	2.346431888	1.811383919	1.128530879	2.019456038	2.077321175	2.71044532	2.282571466	1.893133217	2.579609117
CHRNA4	0.051888858	0.003180075	0.019234216	0.034621236	0.012539554	0.011552429	0.026170504	0.028106617	0.01943672	0.12014733	0.024429532	0.031096213	0.002524361	0.062275104	0	0.050313346	0.03837109	0.018558629	0.016238661	0.004521584	0.006799885	0.017630382	0.0197428	0	0.007192406	0.047623763	0.050457935	0.011657719	0.023337943	0.013083787	0.013193121	0.006075504	0.02360423	0.002085888	0.010249191	0.006487288	0.017431757	0.011413719	0.026634887	0.03514062	0.053839324	0.005555059	0.010781196	0.007769605	0.006279612	0.012976143	0.028022441	0.021704207	0.01051753
RAD51D	1.190742666	1.13851396	1.038583235	0.930873311	1.113476162	0.847595863	1.075635157	0.712936297	1.286079625	1.201422567	1.035726571	1.292735511	1.013161226	1.192369264	0.823741927	0.974120059	0.998326711	1.24434263	0.696111932	0.920156824	1.223636442	0.744910998	1.092360604	1.115085425	1.19714362	1.286229207	1.199332461	0.788048531	0.913711581	0.771658725	0.934722815	0.87863432	0.986281591	1.086759828	0.844229332	1.283512072	1.124991407	0.94091994	1.099569444	1.497196428	1.121573195	0.6699094	0.829101299	1.068733086	0.996896792	1.072778822	1.000844924	1.188934027	1.169265775
BAZ1B	14.63502587	13.19561868	14.445553	9.607072849	13.17379937	10.72595249	16.22681185	15.58559409	12.81664159	16.36508513	17.14904878	14.15697751	11.88511361	14.71801633	13.90334722	6.894544178	11.19582606	16.27695461	11.42033412	16.59100288	14.86263706	7.656839821	16.61044997	13.57761249	13.59372851	17.09100931	14.35878844	5.76061669	12.07172454	15.60365475	14.71804595	7.0731428	12.81162021	6.919851381	13.3670454	14.98264224	11.7878151	13.87390654	10.69082591	14.83972502	15.25224858	11.5336579	7.224054808	13.33349812	16.06756744	14.96485642	12.8326114	12.78625356	12.77660722
HUS1	2.636546366	3.186507811	2.46124695	3.211777738	2.997357292	2.691446999	3.002684733	2.987787059	2.798084424	2.687409717	3.287391122	3.9741753	3.855346866	2.525136247	3.490764125	2.629796813	2.987696119	2.799678303	4.497437582	3.700673805	2.747995235	3.803611839	3.043146287	3.398010921	2.793535915	3.173245349	2.745788995	2.533921284	2.961987455	3.302583495	2.77851486	2.726340685	2.630004027	3.217595853	3.770492339	3.40734067	3.007468523	2.931955319	3.883237415	2.588364261	2.692073593	2.521121512	2.597669429	3.991711295	2.281564922	2.795679929	2.929374869	3.075251381	3.150915602
SUMO1	32.04868321	39.42374013	39.38450773	44.53638228	36.88875875	45.34154898	34.00230572	28.8886607	35.48863005	39.25412981	37.60480893	34.26142734	33.74221744	40.73261868	37.55906255	69.50530687	32.98908494	29.33382603	28.09104551	42.32466263	35.60701402	36.01493747	34.88153089	38.53960884	36.7066955	34.82850817	34.68046998	67.58514362	33.89537869	35.32495633	30.88031638	45.58291601	26.11430681	47.47829064	25.11951735	32.10240951	38.3478526	35.72536111	34.66524213	34.03124414	36.46241654	34.09160503	34.29602953	36.99493469	39.1717662	39.19489123	30.5284387	32.88406622	33.15318499
JUN	101.8314913	99.90042578	337.2916451	31.72785718	169.290627	204.4691216	144.4362324	72.22557727	145.8453403	34.02654754	130.6343914	76.79463431	65.67703367	128.4033301	50.94595429	31.30257619	58.65161179	116.6261748	172.5142735	133.8678285	181.691346	89.47533853	118.2568599	91.4664367	168.8642782	88.08539704	67.86824344	26.74236382	111.5584449	193.59925	319.4821572	139.991201	149.6273661	62.1007748	71.70767234	70.13377232	186.784482	92.97840045	216.8692282	120.7436016	86.53023647	80.38593462	105.1014145	225.2148404	74.66139772	87.59239855	179.4236089	64.02793699	59.82658679
CUL4B	8.463225411	7.851586485	8.95156351	8.640744957	8.604245986	7.299145805	8.151180584	6.042186179	8.698741769	8.661051742	12.12083739	10.48609877	7.096790494	7.890195985	6.986258347	8.794709926	7.609442667	8.620748573	6.499766101	10.93775187	8.796136431	5.88539355	9.963743547	9.813542547	7.008785124	9.598989119	8.885494971	9.036577142	6.198114246	7.653820245	7.925611198	9.317724512	8.080361541	7.611325519	5.298344783	7.644961647	8.783810772	6.798739505	9.649649155	7.558407069	9.124709906	6.113033445	6.768991785	8.10868952	6.910364614	8.14217878	8.469939565	6.222920839	7.654902674
XAB2	11.94821024	10.54518309	15.12880908	8.679387423	13.37463029	9.359803718	10.96701916	8.637756672	13.72874112	13.04387268	11.76003406	12.56167556	11.61560001	16.29425764	9.855042638	7.579463875	12.43130086	11.43402988	8.188179013	8.058444531	13.66084991	10.31403038	13.79704942	9.045510051	11.50707968	12.52516187	13.62540085	6.469435562	9.579810316	11.37281552	10.3132487	9.616308801	12.67146357	7.905640516	11.20536674	12.58191048	11.52107489	13.18830391	9.226739628	14.78054246	10.65466735	10.03325248	12.12265954	10.34107324	14.06109752	12.14722305	9.951256519	13.37674133	11.32581364
VCP	63.78547882	48.35409237	54.6931356	44.99031859	51.70067183	42.21494812	52.76535266	52.31828833	52.15288403	62.32813447	50.57619902	46.61140335	60.32438846	57.45988204	52.19247788	37.2317142	62.17588587	50.5087873	51.71476481	48.19915005	51.55076947	47.06705258	54.11005044	54.94456397	63.53210211	50.24674854	54.29673287	42.0831506	49.09329611	58.05845252	53.5155491	45.78548217	60.56955973	49.84215575	73.49664447	51.00409793	49.02369248	49.77474294	42.78775766	48.0216372	60.10143694	43.95217923	42.06766729	51.4387356	51.85556178	55.4257626	46.51852615	63.7899629	44.69242017
YY1	14.0077921	13.07327928	13.96412789	11.7159104	13.55371969	13.27688079	15.12241351	11.8403339	15.97976647	13.11318167	14.89505727	13.28306652	10.80619121	14.79214553	12.14773292	12.646248	12.28191366	15.59057877	10.85348264	12.39214871	15.53847834	9.726073395	13.4591473	13.63144215	11.80903124	16.00294985	13.67740684	13.31957949	11.518515	12.55678986	13.27401959	11.24901895	11.70007154	11.52515316	12.01157694	12.66907161	13.13943707	13.05125015	12.1218584	13.87691813	15.67175037	12.94494283	10.64090602	11.99916144	14.30358145	14.4812523	13.15782437	11.39086863	12.92245043
ESR1	0.696541143	0.484571126	0.405811057	0.457833437	0.5291289	0.427669372	0.756657655	0.679167495	0.67295763	1.241852588	0.752985486	0.549770846	0.641092181	0.502329124	0.436941773	0.442304482	0.535099302	0.882212337	0.826387188	0.911582466	0.393204892	0.358195965	0.660575672	0.86151402	0.290382367	0.645047085	0.901232882	0.305171535	0.585603316	0.325121893	0.64124434	0.182779999	0.583779949	0.381410338	0.554905349	0.567762681	0.46086272	0.24750032	0.37085134	0.475967313	0.939590808	0.605547851	0.299075551	0.561598952	0.353305946	0.448688045	0.676827211	0.574222031	0.493117753
CDK1	1.591555941	1.068330319	1.449309331	1.645055752	1.307944752	0.954596226	1.143295191	1.025061295	1.158489811	1.353814308	1.316352586	1.800778053	1.614024303	1.355185279	2.212674918	2.630795402	1.607323909	1.055873172	2.832135506	1.15150296	1.243517533	1.998774667	1.269121272	1.880001316	1.66929316	1.135410609	1.273284903	1.997655949	1.355888388	1.070500775	1.150932833	2.715894105	1.326949848	2.972509795	1.753316782	1.95088984	1.243636831	0.881289477	1.187362433	1.068402392	2.050190304	0.925572245	0.777683926	1.568201181	0.791101761	1.801714778	1.263022045	1.36924151	1.061418401
APEX1	53.29637576	42.72082845	37.05744962	54.92093199	39.42305275	38.12990686	40.25198037	28.70289956	35.87354306	53.05838637	43.5923365	44.18442513	53.44103524	45.15988852	40.62673488	57.37662227	45.2354116	37.64001952	31.16573422	33.7543707	36.3437816	54.6105724	36.91168856	40.96111023	49.22488618	47.25913604	43.67561926	54.22717076	38.54019189	32.00588544	44.02941793	52.40484762	40.28025612	57.6216054	44.79592166	45.93763789	39.9973801	37.91377387	43.12486751	41.97993652	43.84698115	34.99178823	48.6355344	49.99438023	36.16936844	41.21696916	39.73240656	55.06484961	36.62948807
TP53BP1	3.027822455	2.857293701	4.717641832	1.997686475	2.968322773	2.738205133	3.094816734	3.871015247	2.911053992	5.506854198	3.133158141	3.827080056	2.508194133	2.415960909	3.214359078	1.00229716	2.354402167	3.245724403	2.303049916	3.247145672	2.85694889	1.442000377	5.017385334	3.57276219	2.403734013	4.039533318	3.088217364	0.886409787	2.459577165	4.039436819	3.00027474	1.021041067	3.248983944	1.150835037	1.910916211	2.882501326	3.031973165	1.707642889	2.98944221	2.954443167	3.523634742	2.042481426	1.182136857	2.687932856	3.011589161	4.0689661	2.894566506	2.529158191	3.054433367
RPAIN	2.597859926	3.751439387	3.530671124	3.22564607	2.934243087	3.725774978	2.593032905	1.834626759	2.672433265	4.324984128	2.933626201	4.763700219	3.480866512	2.559854725	3.341975323	3.710473842	2.085779991	3.311891053	2.254876353	2.683192159	4.074165361	3.605978066	3.352133157	3.485939724	3.006919308	3.909186681	3.023197682	3.425533778	2.67245101	2.899370813	2.375187928	3.030556339	2.031719036	2.933058923	2.207842506	4.007755957	3.427287632	2.785319854	3.606072941	4.43254231	2.358036774	2.16181871	2.785499018	3.446834152	3.145870265	2.892256425	2.114231966	3.37324945	4.221167608
ESCO2	0.126244975	0.084956213	0.062624888	0.035573537	0.071186703	0.048222661	0.091763346	0.046207561	0.071896867	0.07659644	0.061638122	0.072689787	0.195572299	0.096601331	0.167487953	0.087368403	0.122222263	0.095027724	0.309095677	0.07247692	0.090830022	0.094199709	0.059935468	0.181917697	0.211360927	0.114504897	0.082805222	0.101217312	0.051956414	0.066411749	0.066966713	0.14607728	0.115082835	0.19782318	0.207312393	0.134314452	0.046569225	0.049549396	0.05174948	0.093878742	0.099883774	0.018550537	0.037802811	0.067459037	0.050328261	0.086664943	0.054445389	0.10354133	0.084293263
SUPT16H	14.12810914	13.60205636	14.3496355	12.61669804	13.85698801	12.35538223	15.82904245	14.17096486	13.88127152	16.34414783	15.73764952	13.91086433	12.2410516	14.09147651	12.9254721	9.621240142	13.49967863	15.05426386	13.53412427	14.531984	13.97031218	8.491099106	15.36707428	14.12558738	12.40767946	15.05526282	14.55062811	11.19406385	12.56281491	13.56595361	14.59493848	7.957946181	13.52367919	8.673397091	12.23530091	13.63242282	14.34786481	13.11007472	13.98095366	13.85133079	15.14122749	13.29083306	10.00718801	13.45162437	13.12119335	14.2041672	13.57489388	11.93683705	13.07534115
BRAP	5.041474278	4.936343033	5.915067942	4.315549114	5.279437419	5.237976348	5.97758107	4.078407706	5.667910598	5.368152896	5.459630234	5.106139512	4.526638673	5.34634503	4.913851285	3.979328282	4.373767598	5.103623051	3.953560428	5.590322521	5.331728114	3.886697875	5.608749886	5.519845947	4.805834771	5.57053717	5.255488779	3.94772772	4.750096512	5.120518619	4.665567318	4.418548497	4.643059399	3.266310987	4.352578615	4.636936809	5.599291793	5.687404088	4.468497489	5.51956208	4.79251555	4.854363694	3.736664529	5.032585054	5.187816105	5.426386876	4.788131951	4.185811403	4.816550804
MSH5	0.104475109	0.266204991	0.384042183	0.095543537	0.449867077	0.217094492	0.167658728	0.107113949	0.14303768	0.307884759	0.157664662	0.451553525	0.46144303	0.161299653	0.208419964	0.038679293	0.050424731	0.137388633	0.11096679	0.285808523	0.406586009	0.129744576	0.263692218	0.32683807	0.298991331	0.320012744	0.103441194	0.029873607	0.177199654	0.107289575	0.112693887	0.025948075	0.09073089	0.02494433	0.120064773	0.581842335	0.282909538	0.112118638	0.442613599	0.60700339	0.097087541	0.113881374	0.041441195	0.185827415	0.225286381	0.254933118	0.10009766	0.444946694	0.548020016
FANCM	0.43817005	0.40794934	0.621391193	0.49236288	0.571687736	0.4158987	0.715879802	0.386120025	0.52462935	0.484227352	0.76128322	0.655075069	0.403203211	0.467404889	0.477354243	0.541025923	0.330384412	0.649650647	0.331873325	0.762016189	0.696992241	0.365006757	0.512401825	0.619883623	0.443240075	0.646868831	0.400702874	0.432518187	0.427228408	0.529856308	0.730077524	0.366768746	0.443812771	0.338414883	0.259644679	0.481375491	0.697898155	0.319393397	0.968398357	0.594184123	0.383703729	0.349323181	0.28982899	0.66935771	0.323806416	0.514073148	0.663212008	0.456247511	0.605164757
GTF2H1	4.801105445	5.032093362	5.092327373	6.421376222	5.480227139	6.642365753	4.950530469	5.17325705	5.140204058	5.12136079	5.624178873	5.410999851	5.373789917	4.982494649	5.705758085	7.258782358	3.723791202	4.941947141	4.395820699	5.877961967	5.661793677	4.806124602	3.994264078	5.788023037	5.386996876	6.042363636	5.75512152	5.076941856	5.472370421	4.233083213	5.442889639	4.834858911	4.403495201	4.946205891	4.611281481	5.516018184	6.135657075	5.259723287	5.522423331	4.692252739	4.370355434	4.778779375	4.221557221	5.324430021	4.404552133	6.373064381	5.372206898	5.02054736	5.423826257
NEIL2	5.738590896	6.316891824	6.950838469	5.753424327	6.375871843	6.317016249	5.587561983	3.754430408	5.641915231	7.177429926	6.113066509	6.430217972	6.315888838	6.538447341	5.831219607	6.79543977	6.684675001	4.461346758	3.55693961	4.090375379	5.032965172	4.478425591	5.711109988	4.348807299	4.724408745	6.005374948	6.963169294	4.175978954	7.6443836	5.21447411	4.306592032	4.045208543	5.412954069	6.564785773	3.922667147	5.119649689	4.576418775	6.922596593	3.775822553	5.508181779	5.525179969	4.190670531	6.014651387	3.330003781	5.61122622	5.7256699	4.415707798	6.678816195	5.497455607
MSH6	3.522479422	3.167114751	4.628238768	3.212195294	3.926937773	3.542259745	3.967891712	4.886673709	3.757361431	5.118889977	4.112848994	3.814699565	3.301555871	3.612136186	3.40131725	2.97091544	3.540094115	3.77870608	4.418722089	4.673997118	3.392674426	2.476641279	4.3504756	3.911114652	2.989268002	3.983231987	4.079682471	2.826318265	3.745683618	4.568268705	3.629938472	2.960626956	3.770890135	2.546214056	3.719269285	3.708075734	4.36269651	3.317277437	4.609502979	3.608682459	4.250994899	3.19405762	2.684314797	3.917897354	4.042603982	4.503655745	3.973493738	3.054922668	3.609582814
POLR2G	19.92103694	20.14807935	17.36330619	22.74332238	16.04221784	18.17029478	16.77657925	10.87229919	15.84035517	19.13032266	15.73945322	18.12591461	21.89341876	22.84083819	15.42752105	36.89279085	17.75255768	14.26953993	12.07354599	14.82458933	18.67899803	24.0722525	16.15249967	18.19188009	20.62028701	16.29980881	19.4335581	32.3945017	15.46700034	12.0140194	14.93477757	29.74437945	16.05308607	36.97830362	16.02318401	17.20953124	16.81421276	18.23657602	16.70884889	18.5966916	16.15109715	14.05967128	20.17406076	17.68524519	14.91971235	17.98415417	14.63060742	26.29004942	17.60558274
NONO	49.70250203	43.66590324	42.69043306	43.10692572	39.37999452	40.18287974	43.50985407	37.93688541	37.81298905	52.49657814	44.46587195	47.35760202	42.67880588	44.48295702	41.88838252	36.3148127	42.03183786	43.2996107	40.55568829	39.69228258	41.34110435	35.99920754	46.51151866	44.42701508	44.6683464	42.41943635	46.91096415	37.94202722	37.78751983	39.45926392	44.2867043	37.53010109	41.05908364	39.94197644	42.39569487	44.86517072	43.44771671	42.95924063	43.32499766	44.3882743	44.77869381	35.15920653	36.18221181	45.88416429	37.44503649	39.43231974	39.31200131	44.67748142	42.08375997
SWI5	6.175821507	6.243668552	7.375764991	7.533595064	6.580129303	6.416537148	5.02837909	4.70569826	5.86134473	7.406954698	5.154053454	6.351363779	6.554001071	7.96617949	5.887558543	7.993689232	6.4623345	4.814383043	3.513370754	5.840494091	6.016599393	6.096162913	5.876963095	5.50785523	7.323910349	6.028492641	6.694517301	5.515059222	5.794622111	6.32068328	4.737522522	7.278722969	4.520052652	7.355506458	4.491734917	5.949500436	7.618069145	5.454913046	6.192732255	6.405154101	5.79531834	5.45332252	6.849843352	5.293956297	6.225441641	6.243539046	4.738432703	8.730946554	4.568093793
RASSF1	11.0819071	8.230159063	11.17592245	9.541538467	14.640049	9.867222766	9.298727254	6.689549773	13.35504694	7.422277517	8.076736223	11.75701543	9.759572598	14.27849822	6.742024612	11.07173664	8.603381964	11.01033639	19.42835894	10.32917466	16.41859313	11.3844826	8.589382421	10.07985232	10.11477223	11.79732297	11.55586716	5.43577174	11.77247047	10.01842263	7.111174582	10.04907857	9.501167361	11.57480944	12.84985245	10.79583954	9.955341533	8.993765418	11.94497049	14.28253604	8.095633294	9.54163891	9.539733833	7.560175852	9.778369202	10.49696118	8.103149493	11.52117849	9.838659836
CLSPN	0.288147759	0.100145021	0.118303227	0.162492372	0.178933718	0.042633075	0.251106979	0.110639612	0.129480501	0.300968849	0.21904259	0.214213886	0.541564358	0.122570662	0.333500189	0.183200647	0.232376844	0.194812446	0.49539771	0.222486018	0.301131487	0.096093264	0.173094874	0.261669887	0.335029731	0.218711979	0.246861152	0.14914168	0.117386993	0.144209403	0.114254232	0.1255578	0.241582383	0.192957169	0.455324183	0.312824935	0.14867411	0.067393884	0.20492677	0.130643531	0.229595711	0.10933538	0.018567228	0.259968025	0.117416333	0.255398111	0.120336283	0.256311004	0.170781095
RAD21	29.23789724	30.81575462	29.90622431	32.62269529	32.46994298	31.48358747	35.11518375	25.19005265	34.25587853	26.67177843	46.18695222	27.10315939	23.48047325	31.84644885	26.53230127	36.9599549	28.49030549	34.42585268	24.36880981	34.96516675	30.96393914	22.04523821	32.47509663	34.2496055	32.94306536	34.50092462	28.74838034	31.63017737	23.53562971	29.7587702	31.94077593	34.81294804	29.6997312	28.57919215	21.69277361	27.47071181	37.75226851	35.40969325	29.46478455	28.5749276	33.24910092	30.25905543	27.26783336	30.95636114	30.45794533	33.28240675	29.86054963	23.87012132	29.26920651
SMARCAD1	4.692568192	5.498889447	5.751413046	5.004932441	4.876035448	5.103653346	5.353128336	3.373811188	5.07482904	5.70750855	6.172716718	6.373787762	4.803683893	4.517485134	5.716995165	4.69377374	4.162755272	5.635496962	2.941488928	4.874222136	5.17932483	3.120660771	5.565130817	6.082980464	4.153719724	6.063071613	4.484728545	4.115218358	3.923975886	4.379141367	5.172464112	2.946686895	4.388188318	3.779280147	3.055449249	4.831786439	5.567780098	3.682497177	5.824940713	5.644968912	5.404187137	3.598600916	3.605736255	5.144609549	4.518202466	5.215456589	5.131347451	4.676244663	5.212012699
GTF2H2	0.095542244	0.042939804	0.352681337	0.58517034	0.111596398	0.265891618	0.369436664	0.395440872	0.078918376	0.258096572	0.303210399	0.438970572	0.257193305	0.665804296	0.311993348	0.370565101	0.224637645	0.277170861	0.276575228	0.160960274	0.171113984	0.093225874	0.092532737	0.433864762	0.317838679	0.350755934	0.095562004	0.293357722	0.366056374	0.115636793	0.310941606	0.07084937	0.22600316	0.675966195	0.183325042	0.342422051	0.099856886	0.18564066	0.142668951	0.076686155	0.304744058	0.306853599	0.137304608	0.667616474	0.292918294	0.095571174	0.293948464	0.304485026	0.303397291
CCNH	3.883730704	4.644103113	4.321623485	6.378582602	5.222919523	3.854693543	3.887667709	6.744683352	4.20972785	3.800514814	4.522346714	4.717106991	5.03650695	3.562691163	4.190009066	6.169026254	3.85851776	4.064678327	8.568224206	8.235930129	3.807424952	7.038809283	4.085442303	5.009659437	4.125832513	4.027069518	4.411697171	4.615837738	7.111562079	5.00555945	4.136807826	5.26241659	4.849681604	5.949346487	5.213419846	5.381873931	4.880237465	4.323588853	6.358312739	3.292736451	3.739194942	4.551363208	4.382738375	5.735419035	3.451529631	4.79682183	5.047729407	4.265854816	4.603055814
INO80	8.413391848	8.247247295	8.445742942	5.434784463	8.506100575	6.174471911	8.603077526	14.28033271	8.77885023	7.54185175	7.769048572	7.660834026	5.80311563	8.348556831	7.903674903	3.147489307	5.92483261	9.050242307	8.469559246	7.771787442	8.610958043	4.77326615	8.260110072	7.651255006	7.622781131	9.183564463	7.908848084	3.013592775	8.65823051	8.594168025	8.257324986	3.496273354	7.877735196	3.005668258	6.889647128	7.579763838	7.790484538	7.075175221	7.334743176	8.2525848	7.511841948	8.898666878	4.072057275	6.488517431	8.657699925	8.910622168	7.039932763	7.63154992	8.296275578
ASCC3	2.918973377	3.377829617	3.10274401	2.32830607	2.626868839	2.646879769	4.080594204	3.599806254	3.387963911	4.377908881	3.669288896	2.763082484	3.217608374	2.604327187	3.608831389	1.340620573	3.121772726	3.39215863	2.607541617	3.883258937	2.429186651	2.309754276	3.006263165	3.464885215	3.295287985	4.110234035	3.30474064	2.10875683	2.928566038	3.53968256	3.851927967	2.038033601	3.704024075	1.927761654	2.748885585	2.985972038	3.568636343	2.435059601	2.556539182	2.499025019	4.1274826	2.569492798	1.870677892	3.346953894	2.616737106	3.522340761	3.055136844	2.927479082	3.139020168
FOS	425.2507798	388.8939027	1159.540789	101.9238186	451.9868465	580.3761024	300.0198158	63.28185379	170.4486137	121.0485695	389.2440006	129.1381763	152.763108	129.1335176	67.71315538	25.07082338	219.1891314	585.4300404	289.6560547	148.1379548	515.3295991	235.9110482	265.3732582	242.2395663	233.2196437	174.8599572	26.31170031	16.86134485	363.1007003	528.6057807	959.7851255	122.1145382	169.8207737	114.8674624	118.9635781	97.32931049	636.1614372	51.38354411	787.702727	272.832695	188.5127328	78.88487705	345.3191197	702.3213021	82.03795719	100.8834469	695.6650028	142.4468592	59.01542808
SETMAR	3.530069525	2.895900543	3.617941529	4.254019641	3.538021054	3.419030762	3.51618002	2.065673602	3.33015883	4.109022135	4.72484634	3.771788865	2.675631833	3.394811728	2.499179548	5.941227566	3.093245562	3.259986862	2.563581339	2.470519176	3.278842845	2.542872089	3.558202249	3.485353359	3.035046028	3.061832816	3.48652628	4.524842323	2.539454352	2.765752	3.316699565	3.310485511	3.08681394	5.492955363	2.286334363	2.827890301	3.634548311	2.854029609	3.564113971	3.602233759	3.08100699	2.487862654	3.573027999	3.421664774	3.037346558	2.770117222	2.768606022	3.240115048	2.67703875
SLX1A	0.040049306	0	0.010391863	0	0.054198967	0.012483093	0.014139401	0	0.019386963	0	0.011732256	0	0.010910896	0.017365675	0	0	0	0.013369142	0	0	0	0.00586175	0	0	0	0.013722756	0.012462361	0	0.011208022	0.011310255	0	0.013129894	0	0	0.006328495	0.042059429	0	0	0	0	0	0	0	0	0	0	0	0	0
RAD23B	28.74272102	28.583978	28.57113372	30.77192775	29.46554154	28.14904849	34.09211449	38.03374102	30.37303746	33.15814238	32.26577405	27.22413643	27.12329059	30.61524443	31.05501876	31.44777644	31.31898314	30.36477267	34.41034779	38.69084983	26.62939631	27.32500584	29.60177386	31.31635306	29.83188613	32.26693137	34.82595561	29.65320289	32.42178873	33.28515518	32.84478203	29.38674639	31.59335445	30.78289334	36.00169206	25.20311536	29.89546406	31.1726214	27.57548915	26.24734025	33.17330633	31.14464961	25.67894294	27.4147524	29.40307717	32.06354911	29.74101999	28.7139507	28.609705
CSNK1E	15.44144374	13.56733727	21.5583448	12.34839304	18.86091699	12.95293475	16.03656235	15.66098438	15.62370846	16.40261695	13.42724858	20.00640997	12.21035414	15.95008721	10.50959744	7.38575515	10.67844085	15.74311902	17.77169996	12.05309303	17.89392309	11.64522161	16.38722016	13.33426401	14.7939199	16.09391773	12.69768009	7.402956337	14.43480812	16.20946517	15.03631809	9.720103929	14.26891577	10.81226273	12.90762165	16.90633344	14.71331392	12.87224701	15.09140982	18.69376103	13.03675025	15.00226482	10.37876173	13.20235633	14.66322286	15.62438923	14.051334	11.41456192	14.99201341
ATXN3	0.900667161	1.210507644	1.449062426	0.977541435	1.215800333	1.131543158	1.009285093	0.656433855	1.302557535	1.056951382	1.191100655	1.718874264	1.249752154	1.197097331	1.054510522	0.703948865	0.741228532	1.117831345	0.830153478	1.415516288	1.50091394	0.77128173	1.207117847	1.414325917	1.046599349	1.637769773	0.972327524	0.581108503	0.843126849	0.966433619	0.952588055	0.638965226	0.747416378	0.721532935	0.615398481	1.107315396	1.16405904	0.8491083	1.543477515	1.608649263	0.790669215	0.841206685	0.739964801	1.032788285	1.011396786	1.190752715	0.998574175	0.909780464	1.493383388
TEX15	0.006768858	0.002903866	0.003293177	0.00243186	0.028626051	0.003955887	0.005974361	0.003948522	0.005461085	0.012467253	0.002478632	0.024845909	0.004610211	0.011006351	0.006189041	0.022971668	0.002695257	0.014122253	0.00370706	0.016515433	0.009313913	0.002476782	0.013111288	0.017765948	0.006567703	0.002899157	0.002632878	0	0.004735757	0.004778953	0.009637777	0	0.004310813	0.001904716	0.001336998	0.002961915	0.010611805	0.005211185	0.022110446	0.007130767	0.010925125	0.002536285	0.006152991	0	0.002867096	0.005924544	0.018609838	0	0
PPP2R5B	8.739859363	6.26995598	9.165967931	7.317530395	9.830048689	7.361593777	7.585017926	9.112107838	9.848209658	6.589766875	6.653356961	11.28112761	6.33886847	10.65923226	6.425037226	6.618604434	8.119409368	9.133088471	8.951886701	8.515538995	11.68010186	7.589604728	7.428430371	8.786949888	7.61604615	9.384674484	7.458516307	3.889028673	9.104632121	10.50020446	7.841075077	5.903100954	7.785043632	9.363604382	10.53109604	7.449236416	7.194601619	7.32721177	11.54933893	9.225627211	7.520255248	9.024913379	6.43650336	6.090774248	8.320114338	8.913554837	9.507037163	6.377355894	8.344473326
EPC2	5.147984521	5.308907191	5.885331646	5.208142413	5.454773584	5.097002265	8.201196987	8.538770557	6.118806138	6.564350572	8.229175202	5.443438871	3.910815319	5.2815544	4.875117954	4.598100826	4.843050644	8.45669392	7.079395944	7.246523464	6.019762157	4.238303432	6.509654583	5.636064681	4.382058907	7.347727289	6.097992621	4.298261932	4.902905227	5.946138377	6.922134178	3.871582932	5.18802546	4.38563371	4.452866236	4.567192806	5.670551954	5.6673192	6.906517773	5.445579049	6.157555153	5.097925628	4.561317953	5.544090587	5.205739008	6.121272073	5.710983683	4.537336908	5.282529451
SPO11	0	0	0	0	0	0	0	0	0	0	0	0	0	0	0	0	0	0	0	0	0	0	0	0	0	0	0	0	0	0	0	0	0	0	0	0	0	0	0	0	0	0	0	0	0	0	0	0	0
USP7	12.74228287	12.88157664	14.39167531	10.97282659	14.15231677	11.82820179	13.96814537	17.80750896	14.01293932	14.91825801	14.27094632	14.11928641	10.61343592	13.63567866	12.22822867	7.608228377	12.13763465	14.16623792	17.13358084	14.88335476	13.01793168	8.96615132	13.8304551	14.24870535	11.39358666	14.63428228	12.22279087	6.364311691	13.7268438	14.97812084	13.48117103	8.04234288	12.79480205	6.478476548	13.29813408	13.60724816	13.73316902	12.4126338	13.08301043	12.52344858	13.53904612	12.76917595	7.755267131	12.41350151	12.30304424	14.4542976	12.98152946	10.9228778	12.48166489
PPP2R5D	16.40721196	13.50010747	13.71836296	12.31564347	12.58292641	11.91723341	14.41307548	10.17193095	15.06309692	14.21587396	14.5326474	12.50399225	13.46656075	16.29443171	10.80345786	11.23738109	14.61707671	15.15868727	8.995423314	10.98523976	14.28052822	11.58867581	15.4924165	12.4109973	13.54468474	14.54953394	14.32511162	8.925727261	9.308299428	12.24396144	13.41470487	10.91418311	13.19506035	12.62900073	12.56789513	11.90409588	13.61270873	14.04827622	12.34123017	14.12870666	13.63975562	11.36276841	12.09608959	12.37199405	12.56230385	12.23913757	12.86953699	13.05311871	12.04108849
DEK	20.70025823	22.57594079	24.33437374	25.60519845	25.64663806	27.61620943	26.45915387	24.28243045	25.5442375	26.75382558	27.98687357	24.06351132	20.7197035	22.92023781	26.03611888	26.93315758	22.38853911	29.19494527	28.87980371	30.92909916	25.8970608	21.33217771	28.19636505	28.42070164	21.38194542	29.96715209	23.63423742	32.47637876	22.75311211	24.67966528	24.24152024	20.57148859	21.33400783	24.02815272	19.63032193	21.47465756	24.39976376	21.40680739	27.56728244	23.90478099	24.04642053	20.51180861	19.49644937	24.60948	25.1424605	27.69622386	20.9655712	22.35248245	26.03161099
HERC2	3.669944225	3.106563039	3.765973381	2.190903423	3.814273624	2.577913695	4.053327858	3.173277226	3.899094787	4.831121465	4.27410073	4.665334457	2.715695643	3.296722528	2.905044263	0.809361031	2.939898055	4.464144043	2.53341907	2.940700586	3.614249126	1.476284043	4.607093867	3.65394901	2.872419249	4.523127981	3.836298895	0.95005291	2.72345923	3.452422584	3.872757749	1.172796495	4.028662944	1.055994472	2.734511623	3.627489727	3.279998376	2.502197204	3.387760683	3.913920308	3.499318566	2.543463471	1.583092827	3.045090033	3.14069197	3.06726347	4.336433205	2.868988758	3.76690859
CDH13	6.941222681	1.570050191	4.397708208	5.054577877	3.613380441	2.42951692	5.615564458	5.487026649	4.758351491	1.457037232	5.115711386	4.495082748	1.279869376	5.172676725	1.891926326	4.356632504	3.430165617	5.121698563	2.526596064	4.443282015	3.276502554	1.530992684	7.254251198	3.583634296	2.560815778	4.789930783	6.151306708	1.997853751	1.74065367	3.505608202	4.008394062	4.104215125	3.251847303	1.994313113	1.42769319	0.899267603	2.97083489	3.798289566	3.876043333	4.637640839	4.035469377	3.655062149	4.352954749	0.859404757	3.204676464	2.864451361	4.090060881	1.312966469	2.628784826
SPATA22	0.082809641	0	0.192489278	0.099170564	0	0.02150933	0.048726551	0.024152943	0.033405228	0.020336444	0.02021558	0.072372087	0	0.04488359	0	0.074942257	0.021982362	0	0.045351856	0.033674737	0	0.005050123	0.006683433	0.02414968	0	0	0.026842008	0.032558054	0.009656142	0.048721096	0.009825646	0	0.039553592	0.147580223	0.032713453	0.012078605	0.032455982	0.010625533	0.054099468	0.014539534	0.066828531	0	0.025091726	0.014466135	0	0.120800628	0	0.011545944	0.009791232
BUB1	0.51696536	0.814129669	0.3183714	0.86047563	0.420652992	0.323798862	0.600680753	0.343554789	0.50947773	0.38569118	0.57030591	0.459812308	1.020646287	0.411432911	0.813731615	0.968273339	0.870293079	0.617108267	0.677345601	0.351262342	0.396190257	0.627347164	0.377095447	0.715642467	0.90584726	0.381179591	0.587978818	0.612334662	0.375424141	0.38346863	0.689489298	0.643608616	0.518856749	0.618712005	0.83757719	0.750227154	0.677098935	0.392961539	0.299257112	0.482562121	0.501694073	0.259909882	0.63767593	0.589869133	0.40468208	0.463936893	0.337336097	0.782834939	0.93312132
MDM2	6.228836848	9.43082705	7.576719615	5.957615806	7.435446581	10.5984539	5.905887013	5.169660227	6.820097824	11.16094325	8.942770681	8.676711425	8.488865978	4.447182767	10.53945826	3.968416369	5.880550943	7.100566796	5.658099275	7.219784436	6.468203097	8.090583772	6.793012937	9.736034687	7.896717497	8.821967582	5.766431027	4.945890454	7.120009727	8.669396596	6.135591457	5.491538512	6.729232981	4.641104736	6.522611731	8.081190161	11.08695497	6.14053846	6.821337039	7.356064356	6.940741856	5.839026583	5.821870218	14.79683018	7.933339003	7.837487925	6.254825773	6.204729471	7.909512814
E2F4	16.00061664	13.89884352	14.09663471	12.79571602	14.65205981	10.51038833	13.79184475	14.63057877	15.07410158	14.7516432	12.45267312	15.76361833	16.51944954	17.88848731	13.13879765	11.58586996	14.15530324	14.74185702	12.99959915	11.35981807	17.24545407	19.16102913	12.46025594	13.25636765	16.18803323	14.68811525	14.783547	7.287417143	14.07812665	13.91089317	13.79962883	10.68466966	16.78005756	14.55553263	19.21968611	16.25978524	13.49257933	13.7013614	15.91735617	14.29055163	13.00165055	11.04114418	14.9935601	12.5551676	12.72397247	14.84390827	13.76233834	17.98569332	12.79753971
CETN2	20.00245119	28.40468011	110.8024417	26.43564222	60.07157141	48.65816601	21.66625568	34.38345117	24.67759275	134.0627334	22.37092991	24.9497513	34.87448257	32.30260508	40.54665548	46.45496747	26.96738697	15.12099936	16.76270131	20.25601796	22.48062128	46.89594419	76.85504732	19.54182612	17.82545256	40.00371422	40.0882608	58.63219155	25.76877716	61.22968206	18.19008394	32.23459898	30.95374046	29.88845984	14.64713165	18.92080914	33.01161674	19.76547627	19.71506563	30.77750889	37.47250434	18.21176111	34.50398624	20.92262341	68.38678607	79.52716335	15.36662502	23.96106852	17.7487415
CHD1L	9.08477689	9.891482554	10.12541762	10.21597814	8.534539254	8.614340243	8.627312906	9.807792718	9.664263214	8.924181023	10.98617372	11.0358857	11.18858065	9.182656093	9.012157041	6.634476387	9.972347973	10.0307852	7.440695527	9.171677678	8.698404599	13.53208554	12.40525224	10.21904882	11.57911287	11.34774407	10.74663051	9.368605715	9.996280729	9.138149638	9.755562623	9.036727597	8.477543926	10.06768426	11.30245263	10.70316111	9.733333655	10.00965539	9.609172205	10.30954603	7.520255248	7.658033294	8.090268093	9.607981912	9.885088226	10.38720799	9.056999901	11.17015404	12.11026944
FANCC	1.940702691	1.712224177	1.720089746	1.699185843	2.02547404	1.749400157	1.739332161	1.295056044	1.956181808	1.790002907	1.819555504	2.589918172	1.111124144	2.117277856	1.446027652	1.131001033	1.311106748	2.002640762	1.674881322	1.533749772	1.9862076	0.923702712	1.715290688	1.859391085	1.29407852	2.008600839	1.632002241	1.247510062	1.340338899	1.599125898	1.598281905	1.02224658	1.510788584	1.507747445	1.109591907	1.663495052	2.100039867	1.351989011	1.672009959	2.002420206	1.666827897	1.416971734	0.954170595	1.495540941	1.715900898	1.733562292	1.532795192	1.252075369	1.684705765
UBE2T	2.075554323	1.431033559	1.658951157	1.704430057	1.348002105	1.44405363	1.046820167	0.497270915	0.97183599	2.239109324	0.895749503	1.282718784	3.054477097	1.24550207	2.473869957	2.565980651	1.948070722	1.082586708	1.562971147	1.220827786	1.393976452	2.197016848	1.328151973	1.94557988	2.277595164	1.746204657	1.629070462	2.244110992	1.555862877	1.360713891	0.791587257	2.00491638	1.02678402	3.817175046	1.639870597	1.719131421	1.539805243	1.141371858	1.791801456	1.210399144	1.405804561	0.555505858	1.401555483	1.825857174	1.350116654	2.108623161	0.68782355	2.976576998	1.235809809
FTO	4.788646648	4.897959708	8.872283991	4.647991767	11.21282614	6.636143178	5.553287192	6.922400832	5.396577948	18.72912491	6.570993008	5.440187501	3.668270086	5.350729794	4.652195267	3.204999296	5.3713123	4.321266624	3.625890891	4.182278985	4.3771154	2.931127373	7.22338215	4.722882542	4.021709754	8.437936695	6.967841866	2.478605428	4.250038228	7.493360548	4.448330906	3.287841962	5.168775437	3.111420914	3.453763741	4.208477283	4.863848072	3.659198884	4.349586416	4.644308633	7.999411412	4.012910924	4.040755915	3.564015458	8.554879806	6.291753947	4.397056222	3.555711661	3.413702409
RPA4	0.063257365	0.065130374	0.065655258	0.090906351	0.128409861	0.118301317	0.111665012	0.08856079	0.030621459	0.037283481	0.018530948	0.106145727	0.03446724	0.01371443	0.115677534	0	0.020150498	0.042232778	0.19400516	0.092605526	0.162478025	0.018517117	0.024505923	0.132823242	0.016367334	0.021674918	0.078736557	0.019896588	0.106217562	0.125050814	0.036027369	0.124430999	0.064457706	0.028480394	0.039983109	0.044288219	0.099171056	0.038960289	0.330607857	0.10662325	0.040839658	0.018961979	0	0.106084991	0.235787367	0.066440345	0.069566199	0.04233513	0.143604741
MNAT1	2.451079675	2.926738233	3.998175862	3.07477501	3.636673568	3.004210666	2.262538269	3.389827501	2.521338487	4.093176341	2.685141606	2.849044685	2.267614432	2.540771208	2.670669515	3.42436669	1.821834456	2.787035549	2.645583577	3.937112578	2.35150232	3.168942321	3.526189853	3.127274257	2.490544962	2.956985959	2.64169808	3.123944566	3.043895769	3.792707307	2.74833361	2.477673918	2.442304979	2.712895683	2.073742293	2.600915884	3.514427222	1.863440904	3.269296842	2.635925358	2.439601607	2.227161683	2.502862327	3.350529078	3.279005599	3.450428481	2.414748079	2.443498242	2.492368951
SPIDR	7.636366127	11.59576745	10.92953247	11.38759794	12.2838621	9.381356112	9.375022228	17.5903973	9.747264724	8.793954929	9.646403253	11.53818389	8.485662076	7.379489744	11.11655373	10.88587147	7.130317337	9.904058116	12.21544172	11.47679351	10.43616849	9.793739749	9.947169307	10.79852778	9.664103875	8.62393298	7.273311866	7.418231591	14.83693272	13.34346831	12.10571629	10.40181245	9.84089943	7.695077135	9.524557218	9.337309387	13.1181144	9.730015725	12.86783969	9.788176886	7.557931175	14.18306309	9.160087399	13.13073116	10.51870761	9.985334314	10.93650995	10.50219229	11.37045319
AP5Z1	4.91325557	4.05053497	5.12073754	2.863927005	4.439883497	4.226866626	3.786569813	2.321676585	4.992638943	4.3962285	3.133517846	6.011063555	6.274211156	3.377425409	3.770350409	2.276508711	3.832728588	4.174611498	3.110711904	3.12484704	6.142899284	4.440390182	4.157770453	3.853864525	5.397862342	4.619567409	5.012882698	2.632845814	3.789090907	2.886999656	3.573487243	2.984316295	4.334225053	3.613566519	4.78488385	6.071603556	3.128801369	4.001464903	4.539905361	5.275779827	3.828339121	3.430206243	4.034477904	4.177646405	4.140336723	4.363235005	3.505334819	5.895134456	4.848462104
ERCC1	7.401111675	7.373655341	8.256596079	7.802816839	7.25690733	6.484295443	5.298400677	6.660800604	6.048287406	8.553269116	5.951704584	7.79531477	6.952541756	7.370670074	6.142526822	6.894963146	5.39510081	5.565092554	10.7894743	6.036631415	6.805494792	8.055743035	6.756620383	6.193336238	6.854907041	6.973601648	7.360159521	7.063859827	7.018054901	6.88714989	5.563824924	7.391772624	6.800831287	8.673138029	7.584170438	7.583007212	7.052812167	6.33831365	7.145185232	7.509711056	6.501239942	6.519846534	7.469666395	5.921049316	7.442202158	7.119221203	6.150171037	7.10054876	6.257468401
UVSSA	0.756179992	1.405751357	1.798601884	0.626661709	2.195923414	1.602733546	1.236957403	1.576223718	1.236434306	1.845889419	1.114980892	2.765075851	2.245520875	0.732277017	1.493436847	0.40033809	0.618257438	1.384134806	1.631682149	1.150058927	2.996639033	1.643553791	1.330455644	1.922968415	1.49350352	2.621253295	1.107892747	0.210095777	1.266200156	1.726207738	1.435573314	0.4916852	1.051450893	0.683747694	1.083373733	2.947117944	1.695255111	0.861604561	2.1571846	2.31017041	1.122855881	1.099358864	0.599394224	1.352685253	1.182961072	2.404750168	1.399853179	2.340597394	2.431927023
NABP2	9.280865015	7.466795029	8.271585621	10.08937536	6.954279737	7.8074602	7.398285312	5.512489939	6.89907832	9.597554633	6.790447958	6.887029556	7.44231315	9.848420246	6.281008441	11.89809691	8.475201522	7.039811876	5.360570242	5.970509598	7.852441741	7.612388595	7.687214019	7.146585065	7.793448346	8.171189986	8.555944573	10.83135112	6.711149285	5.742060192	7.715834401	10.38533208	7.304673882	12.1690123	7.367852196	8.130023061	7.658616709	7.631509164	7.033987725	7.742924628	8.47358456	6.481611299	8.85866889	6.733862003	7.327016574	6.96275646	6.98453425	10.108896	6.451530374
IRS1	4.673812309	2.102913376	4.247439347	2.58465214	3.770370508	2.99919333	5.240099176	2.635023851	4.719513593	3.909427495	3.958804866	3.223404596	0.972410427	3.288817682	1.370696835	2.193847412	2.750898347	5.686085808	2.345738495	2.859392184	3.059589629	0.905521083	4.090639985	2.845163785	2.324217292	4.120869459	4.470492911	1.743255401	2.197560568	2.153205191	4.537211457	1.888530767	3.275860684	2.23196094	1.604305664	1.863816267	2.68595833	3.416589951	2.24373551	3.300575025	4.007070863	2.434098525	1.544407955	2.361091859	3.410079349	3.068551981	4.424125118	1.028497371	3.021716147
RAD9A	2.357562078	2.388374071	5.40793648	1.843682841	3.40352353	3.017549054	2.473611699	1.701114913	2.730884774	4.792210602	1.976219628	3.505176834	3.753117836	3.576870814	2.406669837	1.767272876	1.937811905	2.805050677	2.063768695	2.044474133	3.821571327	2.515201053	3.828425852	3.197443163	2.707029002	2.976570885	3.141435662	1.630479848	2.16613507	2.205947271	2.231121627	1.559789881	1.824034026	1.614549362	1.686886299	3.819898705	2.775742911	2.019131716	2.635029473	4.308919431	1.978994407	2.242143698	2.086254527	2.471075439	3.328653952	3.729201431	1.88724806	3.128676763	2.975604584
XRCC4	2.109335266	2.505913025	2.22469749	2.490752479	2.233256694	2.540206895	2.291386073	1.755330459	1.981469326	2.466895779	2.441431669	2.227632295	3.164649051	2.174628958	2.198391871	3.303928529	2.278903903	1.834190388	1.704536046	2.68126913	2.327359787	3.459711626	2.42147087	2.542304351	2.099128892	1.882704756	2.277799174	4.743953403	2.022738023	2.332786491	2.394285223	2.998247692	2.02441999	4.192237352	2.220138309	2.013823041	2.289383843	2.305296047	2.544049698	1.647161862	1.85701404	1.337542273	3.411124492	2.844790349	1.749421151	2.633778705	1.743834328	2.628385063	2.0928942
NSMCE2	4.962118337	5.19736461	4.070691824	6.201691423	3.683572732	4.103169035	3.727393776	3.572040696	3.705288734	4.375293129	4.880869642	4.235182563	5.734629655	4.585049076	4.05439893	9.718878176	4.382581825	3.579407978	3.743890948	4.990976553	3.389712046	8.073983186	3.585189436	4.826221972	5.506122078	3.866266206	4.152820331	7.544339323	3.453224912	4.407149776	4.951324038	8.285415509	4.051073072	8.942329492	4.129048011	4.204049171	4.479308926	3.992941193	4.966081512	3.294947164	3.578487976	3.580143323	6.765957457	5.353195498	4.28188311	4.27386239	3.519477535	5.05643654	4.194353103
RUVBL2	14.27077848	12.32313672	32.57742806	12.46008467	22.3155135	16.47648217	11.57188975	12.84107247	12.81513938	42.22247177	11.04805211	15.0400196	12.34714906	16.42312409	14.0695251	16.21573837	13.99010876	9.959916091	10.4956443	8.122350225	12.98707421	19.01958015	24.48113529	8.987536579	11.84515302	16.18543982	17.46485757	17.87821065	11.12061286	19.95284734	11.18522748	13.51392765	15.53804278	16.94342077	11.58209443	12.21061786	14.29494655	10.97427637	10.58848937	15.38050578	15.30917782	11.27268388	18.07594762	10.6995617	25.40371853	25.34977062	9.723483363	14.72332016	9.079132952
FANCE	2.797392249	3.010175915	2.701916934	2.731888891	2.013128747	2.011215022	2.509970634	2.019491158	2.942729446	2.163434553	2.976851012	2.52854582	9.600084505	2.72248089	1.300081411	3.283418629	2.732388652	2.076582726	1.921386822	1.546084436	2.948924342	3.822907445	2.492235055	2.623181016	2.339362366	3.442187439	2.609034789	2.369828587	1.892286242	2.19325055	3.245848688	3.369478426	2.337664452	2.670287831	2.759679872	2.231751666	2.398743603	3.188824939	2.4030557	2.849270474	2.344842377	1.783643615	3.770753912	2.672893183	2.35669868	2.123801793	1.933362898	3.684847026	2.543726884
ZBTB32	0.213750518	0.122266405	0.342023598	0.24574251	0.3254286	0.177665515	0.213816326	0.191188998	0.3678997	0.220470547	0.208724039	0.388562336	0.126172496	0.208538558	0.247558274	0.029016451	0.261010788	0.273522036	0.140476145	0.295535326	0.19607972	0.104284126	0.10350877	0.411416395	0.129047858	0.24413626	0.232798702	0.056026495	0.219337348	0.231398825	0.081159127	0.128473884	0.263182908	0.056138249	0.163252332	0.561197285	0.055850847	0.076795372	0.204809777	0.225179065	0.183999614	0.213578967	0.056995357	0.238978464	0.144861815	0.336759006	0.166506824	0.727186089	0.374046283
ACTR5	2.631506373	2.759598048	2.949879206	2.919210251	2.746419085	2.458269074	3.028929772	2.190369016	3.097721753	3.820793666	2.456921992	3.06643211	3.060529659	2.986056557	2.434234133	3.363344206	2.38977841	2.97951015	2.165985761	2.158990442	3.430363104	3.006919961	3.137331328	3.43320894	2.2596492	3.519702465	3.322130185	2.831598696	2.61630626	2.661900375	2.596498786	2.219868429	2.763765496	3.057228715	2.55330729	3.124520884	2.931287638	2.926350625	2.794893089	3.323403046	2.608006222	2.237291723	2.881684448	2.274313322	2.841983621	3.367346928	2.210659228	3.540306158	2.969510892
MSH3	2.929639448	4.552625556	5.010727278	3.162127892	3.608783383	2.54414405	3.921199057	2.870279845	3.242792397	4.996097267	4.954126456	3.709803298	3.96786808	2.653301049	3.732534967	2.810613136	2.703564432	2.854142986	2.217319538	3.057614623	2.468297654	3.576332098	4.826350121	3.285464261	4.001568041	3.784112028	3.606097544	3.467051313	2.252019828	4.681239657	3.377651891	3.119098564	3.157661051	2.080417475	2.34116427	2.971044448	3.725580062	2.168339911	3.920957231	3.002387536	3.314698926	2.795371777	2.916821217	3.242024017	3.088965181	4.915654333	3.946615034	3.274791739	2.765207018
DYRK2	3.10159641	2.315167311	3.837865843	1.487746487	2.936357777	2.630690327	2.572411847	2.257955009	3.057501443	3.213196717	2.475503598	2.389452786	2.355999584	2.970082787	2.527993961	1.523867987	2.62563499	3.160919265	2.138091113	2.637511519	2.616351421	1.871215752	3.48911268	3.008179213	1.793821153	4.120654402	2.794509204	2.06619386	1.730762251	2.15456656	2.776391834	1.765153461	2.633267698	2.508338546	2.18445739	2.754415594	2.160746575	1.904515515	2.172943994	2.750596831	3.506257124	2.140502627	1.617562661	2.575471839	2.564097873	3.424330071	2.123256544	2.441649837	2.501209173
BARD1	0.897843777	0.820597618	1.190170633	0.878886255	1.13361334	1.107746464	0.815428826	0.724893496	1.312276159	1.241471697	1.253152709	1.023491845	1.254046242	0.81811878	1.165965474	1.068671394	0.854909889	1.151081621	1.101017769	1.158828345	1.09219022	0.895121174	1.414614176	1.127038155	0.711238478	1.460189956	1.103375986	0.869717366	0.769276358	1.10702169	1.167222614	0.874524115	1.238901119	0.962991265	0.927842734	1.286818395	0.999589323	0.571015153	1.109364555	1.069220127	0.892589193	0.585080342	0.600877974	1.159293707	1.080275491	1.321141131	0.795992347	1.055901073	1.278524816
SIRT6	5.622755814	3.827899239	4.685622798	3.3481719	3.821425848	4.624235892	3.687709972	2.726413991	4.587835165	4.925111689	3.485174697	5.763175957	6.897158139	5.742050413	3.872022157	3.566479681	5.188373762	3.841409854	3.723180678	3.040996694	5.105952497	6.177421955	4.121954211	3.556250557	5.12126647	4.768015319	5.250092624	3.775425851	4.379807034	3.449810255	4.033203821	3.911964171	4.275440085	6.07377356	5.695763832	5.726480987	3.819099789	4.448770181	4.163737274	5.595138237	3.497527643	3.767902358	5.293985031	4.884020535	4.775276791	5.256105957	3.553192859	6.386270247	4.330556303
RBM14	12.49246993	9.247619707	12.81578288	6.779115396	10.63417601	9.668135285	9.353653612	10.98360747	9.480285621	12.69759631	7.717196255	13.04888757	10.30445283	12.24872457	8.993054116	6.369615942	9.972577384	11.44629505	9.636549342	8.684267306	10.40203662	10.69769189	13.51180756	10.92949388	8.443997652	11.51716062	11.321205	5.865576947	9.708236588	14.29170314	10.14275209	6.705430728	10.35039805	8.542816041	12.21094497	11.63485367	10.40547961	7.757422111	10.69617607	11.68170498	8.965015475	9.12891406	7.950909567	10.24608025	11.30485736	10.6797328	8.503792017	12.28761813	8.848269737
PMS1	1.858428923	1.902265975	2.526245113	1.947077873	2.175519481	1.899813177	1.98881781	1.589152504	2.133609766	2.775730506	2.048200413	2.568305748	1.796244268	2.120601347	2.232525439	1.691703146	1.361712097	2.370244906	1.063426647	2.651700098	2.386044495	1.627793286	2.434938695	2.655977232	1.55597824	2.668783949	1.659927918	1.492682386	1.535943377	2.455371558	1.85175914	1.217359077	1.423500163	1.679966847	1.073335103	2.396831575	2.362630271	1.154649105	2.783222973	2.763045226	1.683961223	1.466003208	1.348836859	2.225097642	1.896591619	2.270289034	2.076642993	2.109296544	2.127975533
FZR1	7.514216104	5.574585226	7.64591799	4.287169821	7.129602292	5.211211737	6.046770094	6.22276162	8.035678954	7.383054531	4.598817975	7.313297883	5.365768672	7.411749026	4.522309699	3.36629845	5.347488012	6.790436761	7.224535477	5.511002446	7.5888687	6.454948369	7.317057938	6.588966813	6.645103617	6.801037852	7.121098726	2.610629933	6.230624783	7.66598994	5.865345048	5.029568755	7.515121933	5.482843978	7.294126368	8.246219015	5.204890838	6.049521666	5.217928763	8.15607216	6.791546415	5.883507885	5.593059004	7.580085287	6.66242842	7.639838104	5.985426885	7.256512645	6.728038024
CDC25A	0.234898856	0.057584299	0.174145109	0.130894546	0.178407676	0.138214557	0.220021029	0.190157247	0.290074549	0.28254666	0.12639034	0.241322323	0.698721362	0.192275181	0.403255759	0.318873205	0.229060803	0.176029748	0.572341812	0.105269338	0.114336179	0.143837117	0.143928396	0.301973656	0.341102072	0.320306536	0.160360951	0.173400436	0.147574558	0.094767681	0.129688026	0.330042874	0.19233979	0.275188261	0.462083145	0.251723177	0.097701677	0.073813519	0.131536476	0.353511625	0.263072074	0.122145173	0.153390468	0.231134897	0.146198893	0.142660348	0.25700799	0.384995689	0.36049429
MORF4L1	35.77353857	34.98403227	39.74810579	46.05505713	39.94826083	35.88083964	36.05124581	36.85387875	34.60094692	45.02625854	38.4185062	35.07161865	27.31319368	38.37624229	31.27847419	67.80162788	32.26075211	34.1873826	35.65413088	41.25784371	32.5466525	38.7188873	38.08698279	37.48181505	32.75008007	37.43861434	36.65142499	62.11507009	33.66922477	37.37100498	32.59995339	47.34387848	32.98856104	56.61646224	28.15056189	29.92239596	37.81200776	31.38137696	38.7320361	30.42309167	36.87218188	34.36104099	39.25783442	33.32348062	34.43438399	39.30313735	32.829773	32.44462994	31.52030266
HIST3H2A	1.146689928	1.551485545	5.292767414	1.10915905	2.797756739	1.907360892	1.051023531	0.926177649	1.601211511	5.296337144	0.839793592	1.665124028	1.441847446	1.673313738	0.967813823	4.011294761	1.404906259	1.067380382	0.893693362	0.860869252	0.890063177	3.711699268	3.63070987	1.273322251	0.570570738	2.38012395	3.139345308	2.947807409	0.894838454	1.743725321	0.470972307	2.060410511	2.359368096	4.418120545	0.871140356	0.810548629	1.002569515	0.713038592	1.066071816	1.068615139	1.92197362	0.826276172	3.576089593	1.248128445	2.988955148	2.93376809	0.394078918	1.254444286	1.220239164
SSRP1	20.55409157	18.91304466	22.89030112	16.89745336	18.99807946	15.56159055	18.51346912	17.43595705	17.917646	27.27360619	19.59526894	19.11731042	15.18335614	20.60613225	16.25625179	15.6734269	17.26103869	17.52576803	17.62444019	16.47303368	18.65731253	13.93167813	20.26034804	16.82189657	19.02762722	18.54547526	19.23149442	13.8822365	16.3349608	20.06282819	17.2705736	15.24225622	18.53681496	14.66458769	17.84253338	17.79961933	20.98806481	18.3689477	17.02303673	18.82845515	19.07366391	14.93770891	15.34894563	18.02673081	20.56682287	20.24418298	16.51105281	19.150637	15.44301714
REV3L	3.156219213	4.042329081	3.811466043	2.725566279	4.076250883	3.252833948	4.881733692	4.503235992	4.191923767	4.248066295	5.721163707	5.504029691	2.605140797	3.140731488	3.668686211	1.33258491	2.737418858	4.687379508	3.751130753	5.313507602	3.703994572	1.95522875	3.901382321	4.088497147	2.934501558	4.963756822	3.909769109	1.011723509	3.285093333	3.967751989	4.914626027	1.325327841	4.378247524	1.160349698	2.639271326	3.781162371	4.198563299	3.137957344	5.169935244	3.781800091	3.896941519	2.58786372	1.448530694	3.213286638	3.288722692	3.742690252	4.568021798	2.647027402	4.685559745
BRCC3	5.830333102	5.971034745	5.986967173	5.588769311	5.319606482	6.307296782	6.186143397	4.160854219	5.81480536	7.229152093	6.286778551	5.828341106	7.722308209	5.486461746	6.680650217	4.176229092	5.749541337	5.341875724	3.464813351	5.448068686	5.006955016	5.614841548	6.403577783	6.066791314	5.536705833	6.811455357	5.85290748	5.940463516	4.660620987	4.729406751	5.908171452	4.727752292	5.020590862	4.468074365	10.17835245	5.601861183	6.174660477	5.252660008	4.878699728	4.952854348	6.687333545	4.629535545	5.435173783	6.124057841	5.622196924	5.428815129	4.723593043	5.593505713	5.667468044
RAD51B	0.438173791	0.597906759	0.953744256	0.5727939	0.723368106	0.557410109	0.507891363	0.637467129	0.536663909	0.863448914	0.591542965	0.570265327	0.643615895	0.457820225	0.41994797	0.859976679	0.416215458	0.361269024	0.396098347	0.598957237	0.397107107	0.70314029	0.756710901	0.637381024	0.413200201	0.551714643	0.599606738	0.730614863	0.476466099	0.726809028	0.39087069	0.610089665	0.537937789	0.710086268	0.467155861	0.443533746	0.504861185	0.382047401	0.689779667	0.38930249	0.604975325	0.379797505	0.712152646	0.592072581	0.567974433	0.771657025	0.497114088	0.556466034	0.576762118
ETS1	28.09848077	27.60019151	28.96339122	34.92085635	32.01355358	16.20739621	38.37265277	55.67226842	43.23463948	18.43553128	39.40163303	43.38300132	11.18775078	32.59902256	19.50217393	34.00231035	29.50005911	37.3558936	95.83885136	68.44337284	36.83237822	15.28785016	30.55023691	46.32073535	32.26184851	35.40206279	35.61251517	16.68073869	30.73786771	32.27736863	40.67993377	41.62912265	47.98082318	26.60855197	33.56869723	29.05552473	28.63450842	18.89059033	58.82156124	27.57662924	37.31781579	49.62388847	16.7053965	27.83095006	16.93229085	38.22183225	34.54255192	17.74167038	24.2073119
ZSWIM7	5.182802705	7.914396617	7.664654809	8.268321585	6.679922096	8.335642984	5.840616845	5.182830766	6.838433624	8.011796042	5.557981035	8.525256446	9.03502328	7.75854105	7.658313805	11.32817079	5.871756026	5.380842122	6.057015893	5.871168667	8.079546983	9.205590581	6.969105158	7.152419976	6.186199735	6.104551333	5.309871587	8.805814863	7.057926617	6.2946362	6.369199539	8.900293115	5.511020507	10.91203087	5.734037142	7.559630306	6.916163876	8.158366811	5.683509514	7.799871958	5.365172405	6.565779677	7.964245184	5.852707726	8.859553896	8.492109455	5.311660695	8.671505088	8.710561869
BCCIP	6.388628189	7.928587664	8.775223664	8.632425024	7.749126848	7.727195824	7.118160409	8.446549348	6.715480759	8.075214012	7.442371621	6.930150203	6.598583745	7.343958548	7.534418776	10.34029867	6.862817153	6.437447168	9.107508949	9.239140967	7.430250204	6.948735582	7.122299349	7.854229847	7.050252629	7.261723954	6.690331755	9.308843183	8.356190846	8.581108728	5.885164398	7.199735845	5.98841895	8.766364015	5.858796557	6.865953914	8.564251898	6.573704319	8.089381843	6.221743963	7.188251921	7.319543038	6.40723747	6.880194233	7.292929289	9.05585745	6.490164508	7.172500855	6.069998064
CEP170	2.709929545	3.473778692	2.810079837	2.520214237	2.582048902	2.333798713	3.012903518	1.818657637	2.688552382	2.642529327	3.998375239	3.82596203	3.376837958	2.63837607	2.708751401	1.611577089	2.382249803	3.137865689	2.561163021	3.939904199	2.985727056	2.367394574	3.147036285	3.889381187	2.616558956	3.372323187	2.324308357	1.512351712	2.375645733	2.685196491	3.40894856	2.0761629	3.088595953	2.059211366	2.678491805	2.845312586	3.578099683	2.964173183	3.953331324	2.546910608	2.88875525	1.34666625	1.836863889	3.517417162	2.075604475	2.924614225	3.673164016	2.683611441	2.790308767
POLM	3.580420416	3.381495835	3.732121686	2.212385446	3.541788355	3.132730653	3.129108966	1.82687469	4.322355149	3.914640842	3.17623841	4.234710624	4.397856971	3.785879658	3.161113541	1.409154937	2.732240527	3.318383835	2.153581427	2.221541982	4.333506024	3.038672569	3.403739931	3.594249614	3.317531229	4.031621688	3.613423646	1.369658624	2.646561937	2.819764677	2.586551497	2.17026298	3.025360568	1.891245412	2.92615405	4.981166142	3.420307394	2.959662189	2.873569517	5.087832402	2.853952111	1.918426544	2.878810002	3.319441225	2.802103818	3.618903579	2.890245356	4.606952768	5.130020918
MMS19	12.76836226	12.6519286	12.85093065	9.014602608	10.33733407	14.18543826	10.67402202	7.003403636	12.17717384	13.05144928	10.8288665	12.55564756	12.04721081	11.71595485	9.706233068	6.238760294	8.975222861	12.41855961	5.721358723	8.265941746	12.22043641	7.620479181	11.42171235	11.01145323	11.99603272	12.65453527	11.15887768	7.163996463	8.541352031	9.634132442	9.916426995	7.223763047	8.864449854	5.76161923	8.144618705	12.17838939	12.32047351	9.596260986	8.473825867	14.26152046	9.492759185	9.386519917	7.896433485	10.34859181	14.0867734	10.11837953	8.451419053	11.66955651	13.61126929
DOT1L	4.238961761	3.54241744	4.711312248	2.158912922	4.981919823	5.087733255	3.980948812	9.321038875	4.400340668	2.685720432	2.68771086	6.085393282	3.105353994	3.391766484	3.166641694	0.848535564	2.370436561	5.678270459	13.67600654	3.464656018	6.35398954	3.436574585	3.918904003	3.851072736	3.737536982	5.333506601	3.819337726	0.820575412	4.586427581	5.708684416	4.450044846	1.920114264	4.066719697	1.698818101	7.46746274	5.154752615	4.037859701	3.307960837	3.905173326	6.046366876	3.549485098	5.384986661	2.029616103	4.125569267	4.903704821	3.831283211	3.672962027	3.761486779	4.35744583
ERCC6L2	1.201107768	1.904081939	1.796989221	1.687738925	1.870576408	1.441054484	2.106792581	1.592588552	1.807352369	1.691154485	2.220062029	1.867496255	1.218006736	1.459092448	1.391080448	0.867008503	1.18123343	1.852008498	1.346930834	2.228186296	1.650969019	0.842714867	1.706134904	1.667988933	1.593348549	2.13616869	1.54841464	0.788559922	1.133794492	1.440265644	2.149948543	1.100070039	1.749641912	1.01931858	1.049904214	1.451602842	1.766455697	1.321006721	1.741248221	1.357716072	1.750913539	1.25443601	0.838798556	1.714555631	1.275925387	1.618649058	1.868650801	1.071791998	1.552712385
DDB2	5.674639024	7.07509771	4.878492665	5.878746812	5.392847035	4.45012978	4.539021973	3.912082933	4.701835366	8.094253571	4.262155959	4.818500119	6.703269349	3.888322466	4.083036619	2.965322929	5.154610246	4.480106922	2.595715351	5.133110907	5.1833329	6.223294193	5.355372291	6.226987921	5.010670194	5.806948202	5.900659423	3.904395682	5.182688222	3.579592784	3.741490433	5.212533216	4.653472547	4.246062073	3.932584089	6.158386702	5.718182439	3.996433033	3.87048161	5.349669685	4.885247047	3.45520787	4.897482682	8.634542746	3.284486029	5.503002654	3.983471105	6.41277362	5.015022401
RPS3	150.2423159	171.8040684	111.6713055	205.9020515	113.1937061	125.1938636	93.48259835	119.2271049	119.6182062	170.0362038	131.9608513	115.8746113	105.6630843	138.0515874	129.1795001	456.6434255	139.8138265	117.3410584	95.99968545	117.5194612	117.4624202	205.5984375	110.0825667	128.046653	140.2064568	132.560915	173.7872386	367.914184	119.1251401	115.0342617	113.9358507	266.6876783	110.1696914	281.5207206	114.5721609	130.8471153	131.2567122	133.0177256	136.2917709	136.7994022	130.6949429	106.3429209	270.0377499	158.0799561	121.8529795	122.9847537	103.4368183	185.3321933	112.4487979
SETD2	8.125783853	8.832872173	9.90077877	5.896763518	8.81066719	7.724123093	10.14688227	9.599639615	9.87270817	10.34485416	10.53439746	9.511479257	6.8183831	8.665428399	7.896229955	2.922796634	6.463283936	9.90318392	6.080320271	8.939820863	9.530308114	3.987454861	9.676549623	9.082463614	8.040397529	10.34399168	8.01778474	2.772693564	7.505730055	9.323794991	9.443780561	3.219383531	7.908630475	2.782658706	5.643448775	8.195729601	9.237013295	7.470622852	8.949279816	8.682680602	8.212525433	6.545601656	3.2418039	8.081370187	9.228331896	9.410536482	8.210464076	6.756549775	8.49395022
SMARCA4	12.01083995	10.01007996	13.28864905	7.493699545	12.60103703	9.671910297	11.55964436	10.56519743	11.08880326	14.06362406	10.17157676	11.90621858	9.0659399	12.7338616	10.39987749	3.701522458	10.47825918	11.6264354	17.27346875	8.846015939	12.06325244	6.206973862	12.49263971	9.401922034	11.86558484	12.10810624	10.45772595	4.209727631	8.965963848	11.85801138	12.02566028	5.434397679	12.06952634	4.907830413	10.73376845	12.77599258	10.1739987	9.542049732	8.873088292	12.65865673	11.90494294	9.892303464	6.362447283	12.09754246	13.46682358	11.90967351	11.05629243	11.65461214	11.19661521
PPP2R5E	5.151027658	5.986210036	6.472452215	5.53796581	5.922953736	6.188158007	7.01870748	6.2676904	6.154020167	6.425191928	6.638710225	5.411144646	4.857224893	5.194945022	5.888223152	5.709453157	5.210618874	6.471433214	5.345608932	7.085915253	5.923237989	4.29307716	6.170435543	5.720593518	4.89651909	6.771406668	5.344025311	6.665140587	5.653761513	6.794227961	5.771358616	4.964780614	5.280508843	5.043521908	4.672253403	5.316321531	6.216561614	5.24233846	5.86587863	4.688730714	6.036072987	5.882010783	4.486317566	6.09700049	6.812982986	6.539037366	5.279702028	4.539184758	5.970584339
ERCC2	3.791205112	2.620159584	3.197716418	3.042952673	2.443171797	2.532198414	2.37664695	1.856344004	2.547705426	3.778290599	2.509866119	3.067858357	2.905187548	3.44302369	2.456452778	1.931505955	3.34816933	2.614896478	1.732769009	1.672355306	2.683424437	2.483360746	2.575287511	2.553912937	2.933330702	2.96190274	3.420645648	2.04518421	2.136537437	2.428229234	2.4964453	2.472800848	2.630773811	2.665764868	2.654506479	3.047441434	2.494498007	2.327469567	2.318868132	3.036530966	2.839780862	1.219916702	2.877169006	2.745380891	2.441819957	2.549661122	2.851890616	3.496684796	2.531117043
SYCP1	0	0	0	0	0.015392607	0	0	0	0	0	0	0	0	0.009863767	0	0	0	0	0	0	0	0	0	0	0	0	0	0	0	0	0	0	0	0	0	0	0	0	0	0	0	0	0	0	0	0	0	0	0
XRCC3	1.030588616	0.794023149	1.894749338	0.646068419	1.454296836	0.936230348	0.747190206	0.453952205	1.090249591	1.475943095	0.643090803	2.668984602	1.25343766	1.453470201	0.951924246	0.471096989	0.71604462	1.24183608	1.151869871	0.763344875	1.39879081	1.092823185	1.45899521	1.23286579	1.044177893	1.828696687	1.52165975	0.384520721	0.750470158	0.846411419	0.610166466	0.517150283	0.845540508	0.725003766	1.078057949	2.162789529	1.03453893	0.696271803	1.322519508	1.955351377	0.869889609	0.535896287	0.76475115	0.92038304	1.233859757	1.481919727	0.614391771	1.58794802	1.913613989
POLK	2.638009272	3.232412211	3.224246415	3.164918827	3.256152511	2.844428801	3.692487838	3.097925498	3.546640996	2.948036149	4.114786393	3.378127103	2.692873787	2.551832987	2.869870039	3.024934518	2.541021008	3.871222037	3.112666453	4.490223815	2.942882741	2.536509506	3.365264716	4.062159243	2.832330689	3.910483713	2.726723514	2.42036918	2.496258526	3.783132943	3.567837216	2.419742197	2.939037771	3.44016883	2.130500274	2.970739893	3.377893607	2.680108474	3.747034289	3.096465643	3.313192937	2.690039407	2.493751028	3.139906019	2.732407268	3.335371001	3.45057518	2.168786144	3.50920777
HELQ	2.902240398	3.420528638	3.934275933	3.15481517	2.589639203	3.044355185	3.293471257	1.817010771	3.658080946	3.085903396	3.308919674	3.478538122	2.983138227	3.094223702	3.207691585	3.521256697	2.412849879	3.4689342	1.775761899	3.657332186	3.383963842	2.933015629	3.335920686	3.552923344	2.888197419	3.515154481	3.320485817	2.909092364	2.417286284	2.882168435	2.928958128	2.587816254	3.002673607	2.823954165	1.852058944	3.144666306	3.524966147	2.864572853	3.625378268	3.035015152	2.582368671	2.031531154	3.096236528	3.342834361	3.016979118	3.098521457	2.930099095	2.650249803	3.046911246
MSH2	5.541078336	4.501321508	5.630746049	4.342895133	4.085306681	4.13872686	5.671365866	4.142823957	4.484510045	7.832479566	6.17920823	4.692611177	4.228748721	3.948020551	3.940558231	5.197102274	3.597873265	4.501242235	2.298544688	3.893012643	4.088669946	3.150757478	5.240563549	6.296848765	4.1788478	4.806003554	5.750864877	5.100380306	4.034493945	4.163127787	4.444852875	3.738397065	3.981736012	4.636197687	2.394506865	5.615808406	4.819295031	2.48346168	5.410144831	3.763669543	5.801348765	3.307682263	3.439925685	4.953507227	3.834605546	4.637395972	4.56551108	4.01160694	4.964490332
DCLRE1B	3.260997428	2.501403076	2.583301094	2.245986752	3.448815089	2.650369852	3.289413182	2.273359978	2.816863391	2.229060083	3.198987264	3.614342822	3.773375454	2.774770383	3.563337791	2.447986915	2.824342958	3.636949652	2.28247985	3.422173771	2.922483626	2.580740979	2.857490089	4.031893329	2.540343118	3.038009311	2.930438776	2.560297044	2.670535958	2.312941312	2.959913519	2.668634372	3.317772274	3.416779844	3.41946911	2.902114802	2.505151491	2.46043127	2.559106199	3.060682624	3.064218188	3.09320889	2.590001061	2.709206047	2.732826726	3.849492892	3.849270851	2.179077228	2.345422602
MTA1	5.071486227	4.482645172	7.048326588	3.790661714	5.650697484	4.998341014	4.861323307	4.244205308	5.207142693	6.358101943	4.3740061	7.309518401	4.090943728	5.869209191	4.056784201	2.230731689	3.85376113	5.726706516	4.64566804	3.435683645	7.687867546	3.358918953	5.940733773	4.536125355	4.717344696	6.436386486	5.666692415	1.849131693	4.515542457	4.95279391	4.703728299	2.038839254	4.812259091	2.713855276	3.733823118	6.848461596	4.455095265	3.921868235	5.426980654	7.425974134	4.248239002	3.910969378	3.519094743	4.83458819	4.95871671	5.753203589	4.771066869	5.35187508	6.174632771
ATM	1.75368905	2.982041298	2.29872834	1.469165897	2.052532396	1.631155538	2.57896792	1.717881707	2.797629883	2.470663352	2.444321515	3.038401812	3.106823913	2.299835675	2.349813611	1.058852789	1.694494663	2.63184182	1.492714216	2.757625518	2.493786344	1.443882117	2.335688833	4.165687296	1.95756743	3.734764057	2.486356324	1.080658369	1.921787297	2.052953357	2.441569792	0.997366005	2.252857042	1.192508817	1.386267426	2.781602577	2.284867005	1.215996772	3.429539873	2.945863222	1.926968667	1.281736985	1.155683271	2.443420138	1.583768206	2.693696478	2.422893753	2.661894543	2.671426538
UBE2I	9.326771994	8.474821531	8.736680484	8.682603713	8.385446482	8.113033158	8.915941845	8.126474983	8.760287344	10.38675633	7.645954673	9.131339961	7.855069389	10.02197691	8.278012899	7.648093846	8.551272786	8.430236736	7.022017233	6.268740672	9.02335413	8.050612805	8.509649335	8.34183203	7.457578836	9.421770406	9.990407428	7.289070681	7.920610334	7.296073547	7.711249022	8.266003081	8.031906981	8.895981531	8.134222449	9.186728232	7.595484446	8.408080471	7.800965474	8.897461776	8.135695292	8.254720062	8.606438644	8.296856861	8.225860725	8.434676983	8.036373039	9.020413724	7.956198172
POLH	4.906198323	6.046453657	4.480971331	3.797728359	3.77249308	4.709328117	4.802731086	3.011567208	4.034766538	7.270278749	5.855151507	4.069519224	4.063044983	3.988807204	4.720427624	1.286614592	4.049225583	5.760121455	2.27779908	3.632020141	4.336943686	2.366424822	4.49247557	4.867934291	3.952572374	6.714816105	3.725640408	1.437950055	2.722650158	3.818137454	4.627990301	1.681575988	3.195572709	1.750820146	2.405085638	6.118530018	5.454071913	2.944473396	4.480016639	4.322759546	4.238325851	2.222729585	2.055565218	5.644980172	3.372231653	4.264944642	3.793716049	3.805856395	4.295363828
SLC30A9	8.394414275	9.7407995	9.967558572	10.26948598	11.54320225	9.846926751	10.24690697	9.474840077	9.844809807	10.11499543	12.37554439	9.264869168	8.283014452	9.351400262	10.30040791	12.81559268	8.484126813	10.12639726	8.102530081	11.57716481	9.341771602	8.486093719	8.981887001	10.04235627	9.82094389	9.659483431	9.229177772	12.71189595	9.47181325	9.85907296	9.93368053	8.76304235	9.136846358	9.113410691	7.528003096	9.285262594	11.44723608	8.588842979	10.03656816	9.145397102	10.51984367	9.539515656	9.03659146	9.001880479	10.26540615	10.61574179	9.932320151	8.706680836	9.840750873
RFC2	8.497944597	7.597659852	6.902265073	9.172043742	7.429303197	7.512213863	7.342921485	7.633611662	7.216194134	8.312647977	7.348011319	9.155609033	9.824800235	8.176554548	7.606778816	13.51104492	7.592117238	6.749221997	7.948984433	6.141869926	7.533386986	10.01431834	7.555937377	6.278916885	7.25226117	7.432408769	8.395539162	10.16372812	8.730881812	7.033290227	6.97767519	9.554905035	7.179993714	11.47408216	9.697395756	6.827716981	6.199469332	8.878928365	8.514161637	7.861475424	6.814736941	7.625957289	9.425500848	6.830030986	6.730134055	7.578586635	6.356292909	9.095446971	6.763257182
CRY1	6.398116296	4.455936577	6.573372744	6.208210551	8.666524057	6.702183243	5.299565873	16.09804928	5.822553762	7.497205663	6.516070091	6.738639034	3.712411809	5.502894864	5.932049956	8.209041859	4.228977383	6.266837018	21.93374134	9.998177073	4.91423346	5.561061255	6.581742786	6.856324196	5.028929553	7.574831458	6.536363064	4.936020505	7.779775429	9.54640895	3.985928011	5.036235303	8.591389606	6.903147862	9.786699154	3.848927933	5.366756703	6.483632512	6.841662477	4.48525381	5.342717945	9.548566276	3.833373302	3.890481585	5.648022529	7.132296239	5.965349707	4.396764979	5.731139802
USP1	8.972307092	9.517620801	10.96780088	9.574018874	10.04024742	9.264300149	11.28626014	9.214643226	11.72852897	10.04161419	12.49776189	8.85618394	7.012785658	10.45886974	9.10962612	11.98500373	9.379553612	10.88006716	10.18766012	12.77578284	11.07601275	7.406325681	10.84193062	11.24401865	8.726633835	12.17517206	9.857584266	13.51343805	8.512354638	10.85190137	9.393483547	8.583199532	8.674347011	9.687342423	7.279120485	7.722543873	10.37911292	9.067520694	10.08993775	10.26164365	10.57347652	9.742267063	8.339446694	8.375563105	9.553981635	11.51632649	8.400816209	8.667827304	9.465684744
TICRR	0.082214999	0.060463808	0.09447418	0.074265793	0.067551962	0.054912537	0.091224547	0.030145663	0.081492006	0.134987323	0.082575423	0.157664684	0.159988379	0.109493453	0.115980426	0.143493639	0.09727496	0.082334314	0.126073336	0.057313585	0.081882692	0.04469497	0.116025423	0.110975858	0.097245572	0.10865836	0.142535472	0.044330414	0.055877365	0.039802619	0.093648861	0.107814529	0.088263021	0.055523548	0.157752922	0.180905935	0.092065489	0.03978568	0.052176389	0.064339428	0.09099243	0.031686049	0.018790424	0.123105054	0.08357744	0.061679921	0.058123628	0.13755642	0.076656422
CDKN2D	5.751495965	4.258824423	6.661191105	4.359150038	7.174890282	3.888280133	6.675829212	9.268537783	7.511323798	5.185454969	3.28896592	4.654733771	5.115736456	7.259614635	3.673973881	6.934153223	6.00251574	5.019041141	12.88720902	6.792304219	7.227422818	7.774232444	5.824681159	6.180743533	4.077132219	6.501610117	7.600199432	6.236647212	7.974444229	5.766529139	4.318969595	7.124771647	6.280444939	7.848309741	7.490647861	5.37823399	3.479102759	6.975524866	7.257535353	5.312008607	5.934385416	6.553804895	7.371992468	3.440880456	5.584280017	7.47067088	4.765492948	7.447940761	4.434262147
RNF168	3.89041666	3.996741753	4.590035556	2.896218188	4.976452462	5.111050523	4.6717617	3.768015664	5.419889512	4.476109527	4.092681412	5.767840087	3.796102042	4.777454006	5.40662124	1.843913092	4.032963793	5.914326592	3.804427242	4.115724204	5.492016818	3.541281806	5.112007863	5.173324918	3.414274167	5.400447481	4.467971992	2.217463063	4.3333269	4.591756049	4.125595265	2.371798659	3.765839303	2.210253273	4.036147883	4.406126959	3.8076344	3.910164521	3.703896216	5.358281919	4.438362669	2.489491141	2.740577709	5.068152426	4.852929516	4.044821612	3.693891034	3.637479938	5.153334133
FANCL	4.181280338	4.591529316	5.456572528	5.256286606	5.426008704	5.438819651	3.957719127	3.01664781	4.693766993	5.051818898	4.434520473	7.07110091	5.985467717	4.851906185	6.314497007	5.076234891	3.375459115	4.247440848	3.656728386	5.490294481	5.074118264	5.317452791	5.523586181	5.941802566	3.292195523	5.635478665	4.411303766	4.877138875	3.973030028	5.257111348	4.101025855	3.165458585	3.736382319	4.466887649	3.161351016	5.78611256	4.900332982	4.044310637	5.751918786	5.499584781	3.777160398	3.912205282	4.224814143	5.21452594	4.145208035	5.299801994	4.240596315	4.339877338	5.619160618
KIF22	5.213275323	5.105302932	5.801628665	3.499304201	4.692082012	4.732875725	4.637723479	3.075803323	4.686105904	6.366552077	4.009079565	5.961835249	6.477954689	6.226834825	5.197762868	5.35588603	4.32301092	4.980960496	3.930494148	4.165530594	5.752187152	6.062724076	5.195346518	4.765249421	4.962126149	5.685141975	4.963580333	3.613501011	4.0348879	4.039376622	3.773348857	4.809292745	4.104245765	4.337844038	4.129795207	6.705474605	5.044476522	4.813475085	5.531854565	7.406260609	3.649428797	3.546663998	4.932828477	5.814500659	5.940219101	5.480403981	3.202594217	6.71608737	4.818685043
CUL4A	8.720689725	9.188936416	10.70233263	8.203544352	10.72578894	10.26646157	10.79851325	9.7060105	9.451909426	10.20000983	9.981420148	10.11115948	10.02743074	9.725272227	10.324275	8.17136311	8.468894194	10.49073158	9.862448462	10.92342733	10.86879848	8.806608273	10.52773687	10.62484658	9.127518488	11.09478148	9.435779432	7.877016138	9.293260511	9.760515386	9.463536815	8.115766424	8.529649152	7.715439683	9.430556551	9.996001246	10.40422719	9.168070538	10.14259026	10.37859249	9.88559496	8.901647823	7.075005753	9.453414359	9.828981869	11.56462218	8.90914134	9.030633512	10.06738761
DDX1	22.30052329	23.22943674	25.66233293	24.93675277	24.86789448	22.69761838	24.78666111	22.86961682	22.02987522	28.20860567	24.23227282	21.88102912	16.75631211	23.63275792	21.85445272	28.99363997	21.60167077	22.1730349	19.60991517	24.91289191	22.25654028	17.16773009	23.2437365	22.99266303	21.3830055	21.85089588	20.94951162	27.37039699	21.74453337	23.87687092	22.42682556	19.37916234	19.19983676	23.88964863	17.00507794	19.46694259	24.95167575	19.23396201	23.0088578	20.22197693	22.23944719	21.38483787	19.50482694	19.59098906	23.76406494	23.81382828	20.37819579	20.90867216	20.05427276
RBBP7	10.0123264	9.300814701	10.51656537	10.77417346	10.37910221	9.699363628	10.42073843	9.123726206	10.08552895	11.44439442	10.37522528	10.64041986	9.528848973	11.15165751	9.481801989	12.36296314	9.661771455	10.39673643	9.908120664	9.739114759	10.07612443	8.95675369	10.09775292	10.63304675	9.989387606	10.64885904	10.67608921	12.55907548	9.990083561	8.535472094	9.564798514	10.08375889	8.989940312	11.46798198	9.003339288	10.88871872	10.96258749	9.221128881	10.00866984	10.16512483	10.12704179	9.736175781	8.727589295	9.873137257	9.739451922	10.45069239	9.190417719	10.60062023	10.11090439
IGHMBP2	2.631506373	2.718853086	2.964540529	1.517946229	2.26708453	2.119542382	2.150186233	2.00162454	2.413719371	2.784409928	2.119493339	2.849434014	2.362005568	2.534910395	1.814339042	0.758377385	2.056753427	2.226676684	1.752155318	2.026005517	2.951639233	1.881098525	2.767406645	2.644137853	2.713255814	2.56276988	2.669370247	0.989012787	2.101678346	2.556225993	2.686254111	1.296084065	2.261104538	1.443182837	2.366146565	2.538095135	2.689721526	1.960127413	2.36933074	2.933005216	2.384808607	1.921715162	1.793780897	2.687814628	2.389603759	1.998657127	2.287130039	2.916507349	2.676845674
PCNA	29.02081043	26.79953261	23.83004662	30.96575592	24.14908487	25.42633872	23.87369107	17.95418004	23.48963619	31.19646462	23.97559543	26.34088113	35.1087852	25.43779768	29.14790747	32.58370619	29.55424701	24.61100074	19.63376682	23.93012422	23.82779598	35.20014625	24.54623824	25.19036573	28.48383378	26.50322325	28.55712311	36.52478017	21.62765746	20.63138054	24.45256625	30.39466119	23.32702906	37.9507541	25.84414641	23.64828301	27.59692508	19.79108541	24.20966495	22.10602222	27.52387493	19.56628716	31.22222641	25.25702627	21.91375529	25.74145582	21.06281029	36.50088249	23.05339324
POLI	1.854641014	2.134840371	3.970198591	2.183134585	2.820108859	2.817322559	2.365303349	1.463576694	2.220936852	3.211788226	2.280063849	3.562286906	1.765613572	2.6203815	2.606536911	1.666181359	1.384046272	2.678176176	1.205168937	2.471045154	3.249707536	1.528058093	2.734696397	3.350943448	1.6067672	3.591568918	1.757294214	1.599289924	1.469617707	2.580577101	2.085867108	1.239974416	1.804897435	1.491770014	0.849561903	1.995144274	2.53842721	1.671701235	2.545795694	3.187552203	2.25349015	1.995782807	1.832133127	2.022570676	2.736265989	3.082450392	2.010963372	1.994323874	2.702425605
POLR2D	5.294735843	5.28819749	5.654191587	5.302418187	5.481376139	5.417729449	4.393268228	4.767302235	5.258969055	5.553569224	5.172070655	5.505319416	5.062054348	5.195108099	6.685125522	4.834428044	4.86017992	5.51547476	6.473732946	6.090771444	5.667676932	6.204616173	5.080406935	5.722633203	4.875999701	4.710250825	5.297090036	3.331936158	5.765341291	6.393856135	4.629785745	4.203415344	5.122944538	4.675885564	6.051174952	5.288145523	5.577261783	4.762459255	6.247008164	5.418689032	4.64474915	4.432008781	3.976726465	4.465069783	5.925077397	5.612721696	4.807335876	5.364555972	5.411969699
CEBPG	7.897203721	8.038898333	11.42410413	9.39424703	13.1850814	8.671049347	8.427506032	12.18368395	10.17262793	9.539871548	10.78080245	8.934433343	8.880217533	9.118494983	8.329411812	10.26484652	8.231051479	8.707745881	17.76563751	12.98030944	9.210368101	9.328748226	8.636462681	9.668905676	8.416468129	10.76247388	7.800381296	8.211774482	10.96273117	11.99778263	8.371156376	10.66422465	10.17280253	9.160859773	9.827632375	8.176101178	10.61307914	10.31339186	10.40031908	7.070346981	10.03816755	10.32071576	7.581330441	7.522390291	9.726174231	11.62337011	10.34550795	7.620899182	7.472102022
CCNA1	0.279597552	0.663244303	3.910180935	0.10636043	3.338656376	1.960844323	0.450009998	2.360145057	0.908946988	9.972399017	0.566120472	0.82793667	0.649707473	0.989496151	2.165483428	0.613980052	0.759673791	0.150982182	0.882723477	0.100322654	0.211221432	1.131395868	5.622883936	0.287783691	0.085110135	2.380989736	1.612131013	1.629530596	0.713427957	4.19188194	0.304431266	0.390920722	0.617988256	0.083305152	0.220906675	0.359841777	0.580150678	0.025324188	0.580216789	1.35144969	1.035285327	0.086277004	0.472435379	0.672313632	2.35465839	4.635321414	0.169567611	0.371490762	0.02333577
CDKN2A	0.642831598	0.422467288	0.479105934	0.28172779	0.416464413	0.433416235	0.458731941	0.212758655	0.577485782	1.524927952	0.487480803	0.420757836	0.503035394	0.395370965	0.433530216	1.089250819	0.617222474	0.251113816	0.369533638	0.711922366	0.184016295	0.507135465	0.309083708	0.2552759	0.306703189	0.866996718	0.840565951	0.587935227	0.542251817	0.276817761	0.32457089	0.351246664	1.382066127	0.538818263	0.360208186	0.375053384	0.393110493	0.154437183	0.303801815	0.259353851	0.632830735	0.573984224	0.57356822	0.554317972	0.216283253	0.526734268	0.670593094	0.71702742	0.42046433
GTF2H3	5.763828712	6.466748496	6.920419044	6.863565973	6.7842567	5.988486067	6.817937	5.266663205	6.845842595	6.804515145	7.530910626	6.661202184	5.900315359	5.835840188	7.162280442	7.214223702	5.317795201	6.726806467	4.252133684	6.74843076	6.469845661	6.267460336	6.543743651	6.654457709	6.249077485	6.447799914	5.502101173	5.196415313	5.418265216	5.844288164	6.434617887	4.922435521	6.250026282	6.126278121	4.830992122	6.025458711	7.301729591	4.844296643	7.13735701	6.566295174	7.031043802	5.50751529	6.328590392	6.201830534	6.727954034	7.60838387	5.655648456	5.825847787	6.320980433
TRIP12	12.79552736	13.56432857	13.81223655	11.10053594	13.39545074	10.95982699	14.83596562	15.48400399	14.46916235	14.44819251	16.09535137	14.90996003	13.71119614	12.96853262	13.43182048	8.562587233	12.5699174	13.7818895	18.87473599	16.04397732	12.47518945	9.15869502	14.59322436	15.35851787	12.62460246	16.22717154	13.46033146	9.582212173	12.90922062	15.3283208	13.98596529	9.00124007	15.69909038	8.623765576	14.90004165	12.34056718	13.30867069	12.62469291	14.88601647	11.79738762	15.70741105	11.82851672	8.426404834	13.71220533	12.38361094	14.50376803	15.03461787	10.4591368	12.92750536
NEK11	1.348923435	2.365369755	10.39523188	1.234085541	5.361801089	4.003466778	2.133959039	3.173304278	1.843577689	10.88844735	1.50614565	1.963547284	1.852541738	2.213363081	2.291516856	1.821145822	1.602557287	1.297977709	1.0415259	0.908243184	1.63635331	2.767297598	7.406692007	1.483254876	0.877325762	4.009556249	3.417651802	2.474979554	2.047390613	5.511243091	1.08627058	1.039132452	2.309644185	1.186443748	0.67556894	1.02570026	2.507666548	1.186051611	1.295390113	2.360644721	3.277697136	0.85621036	1.967266279	1.274802836	5.008034818	5.903327027	0.861295803	0.986633832	1.072007377
PPP4R2	7.558300498	7.27442059	9.66218835	8.626774898	9.063186909	8.354881716	8.832545163	11.64416988	9.136326257	7.041101618	10.11111181	9.01651353	6.25230185	8.082131809	8.720270569	10.19294485	7.110247303	9.146753	11.47217922	13.32252544	8.250932047	7.739931488	8.759264822	10.34747394	7.119625484	9.774210482	7.818405489	9.846609456	8.774881407	11.09785539	8.30224254	9.0210388	7.772535847	10.04951042	7.58492443	8.31763046	8.752194896	7.077524602	10.24751315	7.251239113	8.610018818	8.74921727	7.368754958	8.17195954	7.720559103	9.610455561	8.584147082	6.190128504	7.845889785
MDC1	4.527796494	4.351070785	6.21722071	2.993145708	5.79627843	3.661707419	5.279495174	4.51435992	5.793470765	5.939558085	5.165777607	5.949768106	3.780625384	5.101890545	3.473080234	1.624655007	4.896091345	5.478006113	4.538541202	5.051962204	5.954073526	2.412598521	5.458949525	4.719309925	4.246007854	5.522265924	4.57143632	1.42029665	3.181521563	4.990335642	4.815979962	2.130325365	4.7430848	1.815413203	3.52128025	4.682226937	5.118525164	3.994589194	5.545061245	5.904341784	4.7995714	4.346864341	2.610995707	4.022389253	4.768697431	5.158354576	4.710211424	3.832841196	4.715770255
GADD45A	7.058898198	7.202430864	9.399427539	18.87653456	11.06968716	9.975276798	11.41670853	47.04208776	8.419495335	17.41493547	7.852321424	11.52468636	4.963682369	7.362441804	8.006741531	17.1317673	9.009581	10.87437904	66.13830534	23.15809541	7.997917091	11.811576	7.972893536	7.71132325	6.602308689	7.27246401	20.58529047	7.170849729	22.65119025	10.41195028	7.49731459	13.99472861	15.09646827	18.40309724	14.1689779	7.246229006	7.58205623	7.534833347	27.50740462	5.748070212	6.83595472	16.29868687	9.219153654	11.95801917	4.105118257	9.067228545	12.53603761	7.964078847	10.54339203
PALB2	2.082975605	2.432887683	2.003889193	1.350324121	1.406638456	1.597204841	2.421956946	1.125339554	2.079704766	2.156425633	2.886565081	1.622037293	2.763768743	2.068691956	1.915953318	1.535155898	1.6422635	2.123471559	1.521027544	1.876690889	2.341748939	1.527398874	2.15427038	1.549557853	2.484993621	2.535787324	2.040897347	1.700032922	1.716218031	1.57923271	1.947618152	1.444836038	2.189756045	1.441358717	2.099050033	1.950286339	2.059716192	2.279016886	1.113633797	3.249908994	2.187636024	1.09673497	1.780830668	1.812853274	2.282328876	2.292590802	1.571724225	2.351218361	2.47761286
POLB	3.081092764	3.150876131	3.358156095	3.792295908	2.50439884	3.389710155	2.333379936	2.540353108	2.702981432	3.548377645	2.323363907	4.325192782	2.966062974	3.230539953	2.865512249	5.18741504	2.380958553	2.583337692	2.174407564	3.272092008	3.527461112	3.85883015	2.932832527	3.852068103	2.6490685	3.458696112	3.069977875	4.641438943	3.214982607	3.169647876	2.64177306	3.915970216	2.341811564	4.560886069	2.115326521	3.247515076	3.496540539	2.005705302	3.655205621	3.028089904	2.630010311	2.168481923	3.387126332	4.302565416	2.777076737	2.936579113	3.052712573	3.498370547	3.109920489
MEIOB	0	0.016866431	0.006375884	0	0	0	0.01735034	0.011467035	0	0	0	0	0.013388669	0.010654637	0.0359476	0.040027674	0	0	0.010765796	0	0	0	0	0	0	0.01683908	0	0	0.01375327	0	0	0	0.012519176	0	0	0	0	0	0	0.041417398	0	0	0	0	0.016652856	0.034411334	0	0.016444921	0
PNKP	5.285895411	5.115930158	7.703930835	4.051825917	5.648757744	5.104738551	4.379820808	4.227595085	5.016289565	7.969309277	3.82810259	6.551498864	6.95989912	5.65559257	2.53760584	3.774157218	4.693739456	4.067567399	4.876742304	3.864353846	6.94500566	5.867050858	5.513558601	5.190831288	5.379383444	5.309250956	5.157293414	3.531854541	5.468423145	5.075176758	4.775483671	4.895007305	5.621032243	6.418808575	6.121140759	8.059025387	5.042866683	4.499840827	5.227957487	7.190513017	4.297448124	4.167018511	5.134795719	5.303985999	5.308690665	6.360445664	4.394855455	8.327135922	5.238807969
PPP2R5C	9.392317519	11.79648764	10.37823119	11.27444877	11.0353937	11.89197719	11.36934093	8.780713403	10.84165533	9.490184003	12.22365625	9.383745794	9.924799417	10.20390475	11.82082073	10.94436756	10.8896458	10.24510628	8.068254538	10.56515706	11.2208812	9.317573947	10.685673	11.74577985	10.78037886	10.81661683	10.17235656	9.729318973	11.10151554	10.72494234	10.55890093	9.742523144	9.92503868	8.800997806	10.36286961	11.32636558	10.80100435	9.642651173	10.42216455	8.96906807	10.29505782	10.95949029	9.651680127	9.8474401	10.52616228	11.51874437	10.07461119	10.54494038	11.27838407
DAPK1	21.74604542	28.50263674	18.8067263	16.58077948	19.89624794	31.27633393	25.15076683	21.28342384	23.76228003	28.30078643	23.24800779	26.4638565	19.99053482	24.96867022	23.05602468	8.365123358	14.26158483	29.27646167	11.71536139	20.86873389	25.0664745	16.18978572	23.36159752	22.39846925	20.73430808	28.34632482	22.60553347	10.02214415	18.78310961	21.94559659	28.11081254	11.15450495	17.21904355	6.397296964	15.98206597	30.36390731	26.99857683	16.72471136	19.99125247	29.66417538	19.02998757	21.4806201	13.83360626	34.15479364	27.22192915	21.53929304	24.31934988	17.53207653	29.87355874
CHD4	32.89999121	26.7897243	30.98086605	21.98741712	27.54815878	24.39390876	27.60961492	33.66376451	29.83728132	35.50899859	27.95678934	30.65160242	25.06433341	29.32084291	26.2017507	12.38505021	30.66510077	30.82597262	28.88050741	31.43532635	27.62455609	16.65990544	31.84832192	29.60390857	27.49055085	34.38290435	28.82348999	12.80335086	23.19362928	31.26160408	30.16552207	14.40562683	30.54358666	13.95775558	28.91061216	32.16910382	26.89671899	23.41996095	26.47746939	28.74761963	31.66313866	26.88937479	14.42927998	31.08244824	27.61374248	30.22226758	29.17089268	27.58705222	27.21611491
RBBP4	12.37530479	14.30172218	13.1461654	13.67822838	13.5238499	11.56767013	13.11907063	10.2509816	12.65445554	14.62961265	14.89982173	14.25939502	13.14981619	12.64693502	13.14839463	15.00004485	12.5606334	13.81319561	9.121900779	13.51082361	12.65225617	12.0930659	14.01604209	14.44813916	13.37046969	13.7965087	12.02187505	14.12964529	10.75500482	12.78947818	12.68863384	13.15263254	11.5870724	13.56340414	10.53996121	13.25980852	14.84009507	12.47009017	13.31033516	13.50242156	13.91256637	10.69840051	12.63077737	14.19880955	12.76470461	13.93998422	12.27619369	13.95476738	13.33613401
CRY2	13.58621274	14.97830512	22.33877782	12.98283446	28.69090511	12.8589715	20.96550221	21.85223213	19.5675077	20.53032909	18.19822815	16.47193358	11.51261407	14.79326939	17.75463564	12.17300977	12.12266986	19.48334291	14.12125115	17.00177721	16.99505161	16.0973482	19.30268281	13.15078632	17.21832942	13.15429794	13.14468727	8.410480493	16.04433403	20.83392668	18.57861676	13.22781799	17.94564911	7.785896584	9.861575794	19.15565467	26.290183	15.18470995	13.25972132	20.91896567	21.19380633	24.480404	13.55845168	13.72654235	24.30794892	24.91427214	18.05949759	9.171427846	12.65099859
MCM9	1.175080471	1.477108503	1.618788802	1.261980351	1.247721293	1.257803531	1.539004081	1.391203833	1.653990098	1.305578226	1.443563248	1.553706378	1.703943835	1.12656758	1.49321774	0.915502789	1.081702493	1.697692792	0.993003363	1.784227478	1.303955245	1.363888826	1.612260649	1.48405738	1.262757606	1.390830362	1.494079104	0.702940611	1.102806216	1.835447223	1.495470244	0.807765897	1.557074513	0.917316656	1.169256354	1.680797444	1.787745581	1.313226143	1.207237237	1.194647982	1.419910192	1.119691496	1.127890748	1.705119278	1.461080258	1.910478939	1.274471035	1.458691853	1.689677097
TEX12	0	0.058645531	0.055423269	0	0.086718347	0.0133153	0	0.099678811	0.110290278	0	0.025028813	0.107524243	0	0.092616932	0.124991828	0.16237489	0.054432515	0.171125023	0.112299833	0.041692531	0.094050359	0.062525331	0.016549454	0	0.066319586	0.029275214	0.05317274	0.053746629	0.023910447	0.048257086	0.024330171	0.028010441	0.065294819	0.038467026	0.02700158	0.179453562	0.080367194	0.105243379	0.133960586	0.036002656	0.027580029	0.076832953	0.062131893	0.143283625	0.057902919	0.059825073	0	0.028589958	0.072734869
ERCC4	0.98681489	1.216998752	1.847776425	1.163343399	1.483847278	1.228879398	1.198379404	0.786578933	1.294933018	1.484993106	1.623100794	1.516905246	1.261598762	1.218930789	1.595529555	1.054573087	1.159296761	1.530264281	0.61326859	1.292098859	1.382462462	0.95435384	1.389537951	1.551174502	0.965788767	1.830531368	1.005426749	0.884198747	0.838942965	1.40001165	1.518004239	0.657748733	1.237610811	1.008327137	1.150152402	1.139243755	1.455634168	0.686087933	1.283274327	1.420509039	1.649227035	0.84965803	1.095944895	1.242172487	1.434791214	1.61310247	1.330885271	0.987519441	1.247884456
TAOK2	12.63532689	9.549386889	13.34694265	8.288395055	13.69667376	11.57427796	11.98496701	8.935273361	13.90156113	10.29942779	11.44458931	16.7223464	8.776474973	16.04470255	9.965176372	4.007834617	11.38634413	13.54320991	9.555899991	10.76546913	17.80887889	7.253566568	12.45256904	11.71976681	13.25136051	15.07730073	12.14492709	3.64253861	10.59783436	12.24206568	12.49948439	6.003953685	12.4998706	6.038044735	11.36194764	14.09175042	11.28960325	10.41708157	11.59835725	16.57721973	11.87966043	10.96947753	8.231515468	9.696973972	12.36332477	12.47623227	12.28344931	11.94282512	12.17128653
DMC1	0.134412925	0.067274279	0.17075211	0.185114635	0.075792426	0.082918346	0.247158653	0.111077949	0.180739602	0.173298358	0.155861892	0.140965381	0.152579155	0.127492832	0.09217438	0.304107342	0.053521188	0.121521104	0.141091802	0.068324168	0.1130259	0.069675646	0.119330769	0.088197045	0.12317301	0.211090574	0.174275014	0.096885771	0.10187723	0.086990108	0.095691309	0.064263456	0.082035417	0.126076659	0.101773123	0.107829999	0.105362212	0.077611019	0.102447157	0.259599172	0.072315399	0.092334721	0.065164437	0.117403935	0.104378063	0.147058653	0.17707401	0.11244518	0.111248848
TOP1	23.62759033	26.92752392	25.26647215	29.46299632	33.20793046	25.29046686	26.66553314	104.238277	28.64294289	21.43351306	36.74243859	35.22828446	19.34702057	23.99871219	43.22663327	18.70699471	27.42343756	30.87060168	134.4601228	64.85062456	27.87871043	30.33181094	26.31967553	35.99374826	28.82542295	28.19548475	23.70817143	18.99022381	68.87887788	58.60728212	27.6578004	32.37802451	39.85307182	21.76304384	65.42725514	29.17548613	33.87161156	32.52715139	40.9025069	25.98663601	33.16730867	47.18823872	17.75052324	30.05031916	29.16290274	34.88171444	32.77036982	25.6008615	25.65061882
TMEM161A	8.234986799	6.668270365	6.118485695	6.768685721	5.34225723	6.276351777	5.91453594	5.431872419	6.63909826	7.90623425	5.198380021	7.885711956	7.481103406	7.916164827	5.929064147	6.026330484	7.08025011	5.602375607	5.145820668	4.520481903	6.654758048	6.405082729	6.781291444	5.283782237	7.727616348	6.234924583	6.958502244	5.411192875	6.54010114	5.648439708	6.483608702	5.600722326	6.604508252	7.271745068	8.654557737	7.296419923	6.516454231	7.3541257	4.550719915	7.718405374	5.835054806	4.922601365	7.768967311	5.346605961	7.827218115	6.4233092	5.209513934	8.876828938	6.597458263
RFWD3	3.538185483	3.054125913	4.10124478	2.399758923	3.098520998	2.868875548	2.850748163	2.64627586	3.615653099	3.944955584	3.720292106	3.733078719	3.509740668	2.845982951	3.740329717	2.730987414	2.844446229	3.261036791	3.099709886	3.932834239	3.125265071	2.582600825	3.444475151	3.194332194	3.412304255	4.006289241	3.510079382	1.925214212	2.674086676	3.564922253	2.929668724	2.432034192	3.532611303	2.233497247	3.526306093	3.377002369	3.187463587	3.11646157	2.75225288	3.396111303	3.710249754	2.420446002	2.222245888	3.398165637	3.299929001	3.393441914	3.092871264	3.636695679	3.192290067
E2F1	2.964781451	2.394965872	1.923229519	1.405107829	2.614369355	3.459238259	3.048280835	2.097436532	3.072667101	2.718729888	1.871011292	3.208544025	4.35006037	4.487462432	3.518297753	3.489470761	3.177386624	2.974348435	4.784744574	1.442914716	3.934859618	2.267773528	2.474285559	2.814600377	4.906668993	2.607225048	3.03024074	2.876936995	3.155548501	1.937320532	2.32400278	2.959896799	2.897506505	3.487966417	4.666186923	4.982291905	2.422895894	2.658887988	1.916283975	3.82105693	2.863507774	3.037249919	1.571145031	5.4547097	3.67387428	3.67160549	2.850741144	4.340407891	3.479388529
TP53	15.46912569	10.8934521	10.92594563	11.67370577	8.864064819	10.83496992	10.51557587	8.482575681	10.72062274	15.51583879	9.636093135	12.44218852	11.49556011	12.19204497	11.5169681	8.079759659	12.41897335	12.10200859	6.717090672	8.099219116	10.68986515	9.383041104	10.22263066	9.686377877	10.55443519	12.4306976	12.59184792	10.25948173	7.739093592	8.581448738	11.8374071	8.498991312	10.10074851	10.34541625	10.00735764	14.78861939	9.865705979	9.874889201	10.67923855	13.15318061	12.5525918	8.980925029	9.546432706	13.6018424	10.07585817	9.497458283	9.41582752	13.42333377	10.47263839
TWIST1	0.262115121	0.099954139	0.23930421	0.251121528	0.180645451	0.075647669	0.10282189	0.022652047	0.438611362	1.37323514	0.042658553	0.122174619	0.066120136	0.147330624	0.390561038	0.395354503	0.417481059	0.21064455	0.265835192	0.355299118	0.053432447	0.113671237	0.329076088	0.339734804	0.037677876	0.083160039	1.079965028	0.320615956	0.163009736	0.123372457	0.138226009	0.063653831	0.636809161	1.311246861	0.168743272	0.288864624	0.060878248	0.134530857	0.025368827	0.061362126	0.282040726	0.42195766	0.014119496	0.87508377	0.065792299	0.050982262	0.18683298	0.324853921	0.165290257
GTF2H2C	0.395347216	0.479741255	0.533067333	0.474809762	0.36783022	0.422492612	0.393807299	0.372287311	0.394148876	0.441064271	0.550121786	0.645622385	0.503915092	0.44386953	0.444106393	0.410177232	0.404797536	0.447767758	0.40210378	0.530537313	0.471462918	0.394717433	0.467677773	0.602826331	0.449358132	0.416069107	0.278997116	0.466312948	0.355628981	0.558246588	0.478474799	0.286997812	0.329113355	0.476778664	0.26104296	0.390476469	0.624228516	0.204361741	0.597733707	0.470033241	0.373745102	0.3936191	0.423037379	0.59789495	0.349269181	0.415240274	0.407602786	0.444128159	0.39666469
HUWE1	15.04523645	14.53314208	14.11472821	9.863328589	13.23552499	10.53535166	16.66802687	15.72988423	14.83932134	17.31815536	17.96870785	15.64171493	12.35787391	13.2527796	13.61422071	5.009984729	13.18343461	17.21376934	13.22437145	12.88655454	13.67331505	6.404770426	16.98979538	15.3078404	13.5833425	17.51148796	14.35891144	4.516502686	11.46135162	16.26729572	16.76056211	5.519209277	16.82168106	4.60526986	13.24363407	14.73620403	14.5413755	11.4597051	13.24238548	14.12819407	15.66720187	11.22125829	6.373552466	13.3046327	13.56220126	13.45978942	16.64533431	11.91658386	14.25603424
UNG	9.772043047	7.24324855	7.745504455	11.70089035	7.153334658	7.656634492	10.32833934	5.606205063	8.144568621	10.22993644	11.44168753	8.385801874	8.933554127	9.30123673	7.803163893	12.82711025	8.106670331	9.17538776	5.793918915	6.922145861	8.548067519	6.352373916	7.840940573	7.910407949	8.404915948	9.35221625	9.958625544	9.322485682	7.433987985	6.253306233	8.254155087	9.490105574	8.975239624	9.701085629	6.870334787	7.926331695	8.280763869	6.96094551	8.18727755	8.779907486	9.989568049	8.054889047	8.58240637	6.559747046	7.607455575	8.048418283	7.535751108	8.335749082	7.167090507
RAD9B	0.217360108	0.234452949	0.273942327	0.258817074	0.357187907	0.256480828	0.263104974	0.260833542	0.165344318	0.247070518	0.236505747	0.299599487	0.499113399	0.195229965	0.204419455	0.354077403	0.197827423	0.238406558	0.197266777	0.287898868	0.250662852	0.209060469	0.252616118	0.282531502	0.104446044	0.276631426	0.251223629	0.21486813	0.165108482	0.25430634	0.238746503	0.203600124	0.245215124	0.237665213	0.294400485	0.282619596	0.184986161	0.13387236	0.316459755	0.261693313	0.120282945	0.279238706	0.293552665	0.247353614	0.168352099	0.26091111	0.213426824	0.187031221	0.229098815
WEE1	1.879850856	2.752972558	7.384564261	2.719929033	10.1326902	5.491491033	2.334196386	4.979495536	3.1711887	4.466511763	2.772241103	5.2065289	1.68191476	1.227307179	5.168190237	1.841414554	1.656969008	3.804378391	8.067744455	6.348374961	5.635793961	4.363177188	5.532253798	4.747075922	1.589078721	3.220622075	2.115507016	1.592416211	3.198368406	9.833445507	5.033848936	2.605253	4.354819542	2.224115618	2.023649901	5.817915937	7.052984542	1.062415338	4.315114219	3.76718556	3.085849677	5.183583958	3.534133876	3.609346916	3.825625615	5.541897131	4.349035736	1.147296216	2.31261298
GTF2H4	0.880710272	0.734066088	0.892331125	0.63885568	0.681068874	0.431374967	0.592256416	0.685000587	0.744389069	0.902219037	0.933714082	1.425050366	1.005453188	0.872874242	0.414138352	0.489608943	0.507658966	0.881988406	0.734984031	1.002800176	0.677098634	0.883911014	0.820474535	0.821889673	0.607671173	0.617914788	0.737339584	0.422115468	0.586837358	0.734315753	0.549367612	0.371230605	0.614306866	0.481491742	0.642822355	1.071725957	0.788985198	0.374535379	0.876750118	0.954307539	0.487368293	0.54057354	0.57336673	0.509911284	0.824249159	0.763513359	0.634167012	0.996395867	1.154391699
MUM1	4.650163443	3.155660616	5.397172357	2.533925051	4.128663497	4.323742346	3.689341651	2.707961168	3.822458297	7.130832659	2.763591823	6.209942919	3.343593673	4.539800413	3.315482065	2.098776587	3.401784932	4.203325322	2.319769234	2.556981991	5.340391312	2.379522476	4.833648509	3.974238731	2.907457067	5.495530376	4.679245409	1.760926412	3.164223954	3.6094532	3.443876036	1.286766763	2.766098404	2.601358812	2.435191696	4.237022503	3.595146003	2.245585183	3.743418098	6.095155848	3.283251236	3.272807683	2.928158309	2.94030842	5.644044067	3.934105477	3.52487003	3.160134082	3.629694623
CEP164	2.033416557	2.166212811	3.888042196	1.134415525	2.966505074	2.681070594	2.351834188	2.187752672	2.292203958	4.377749485	1.714835915	2.745583589	2.54756849	2.188013482	2.281027041	0.74830011	1.527840003	2.068055508	1.187506058	2.039806484	3.012611331	1.414963386	2.991951682	2.366183681	2.083406479	2.995824453	2.322931081	0.770008551	1.992419542	2.55615761	1.678824919	0.799861068	1.902728821	0.762921766	1.490788644	2.830394998	2.261009703	1.497526877	2.450141496	3.491279389	1.626211674	1.749730956	1.105712814	1.759519525	2.951407203	2.781176814	1.861223093	2.284832409	2.455070328
BTG2	96.7415047	168.3316591	210.6908651	125.1583601	236.7212725	139.0373018	110.3945338	98.65935423	95.56783116	115.7654106	128.1107573	101.9380132	42.98391119	104.1401315	44.66587751	75.47782073	87.95352703	216.5755687	147.2623715	124.1861272	139.0324936	65.46919249	136.8529113	121.3513991	106.3645159	86.68457716	62.81789323	39.34718159	106.7399812	147.1256946	355.3796105	85.20431847	120.8645111	54.48525583	56.97788766	79.37663233	269.4603852	79.50527476	300.9934514	130.1035688	89.02512146	83.58126638	114.9134425	341.714879	58.90928937	55.55155098	222.2621149	71.91167647	81.34763204
PARPBP	0.307794739	0.19271453	0.210456579	0.346689425	0.316627054	0.158815466	0.396487275	0.228074364	0.355712296	0.196121323	0.268064129	0.453663929	0.441936118	0.30660206	0.425946863	0.62674312	0.324616249	0.242983107	0.373583322	0.253713771	0.228931854	0.462674274	0.281985958	0.407567208	0.215241648	0.249410015	0.300924651	0.418646026	0.215345194	0.158577158	0.242814595	0.42272449	0.296682044	0.622667242	0.32862829	0.327611481	0.273875136	0.198537365	0.445641276	0.262906643	0.315528316	0.236894859	0.199633896	0.252860116	0.190274239	0.218434011	0.268735182	0.459307159	0.283275105
ZRANB3	0.32262297	0.345551823	0.342718284	0.342282606	0.347967477	0.214279181	0.336354862	0.305663462	0.281253822	0.401998957	0.409124305	0.45416164	0.27725047	0.288702677	0.265290528	0.335081917	0.300035726	0.296347613	0.265626374	0.412076813	0.297937918	0.280468811	0.325042901	0.394025283	0.154066619	0.378377723	0.353731434	0.296255073	0.218145119	0.287398345	0.332961661	0.188114006	0.350256739	0.319267871	0.217264221	0.269081904	0.356428283	0.176699766	0.373443609	0.296533119	0.276087737	0.230414567	0.228316812	0.285958117	0.234787919	0.3411309	0.312532734	0.300688567	0.264207515
SWSAP1	2.074420849	1.48825224	2.288382034	1.852675746	1.447279783	2.082215572	1.69645942	0.711010619	1.456155862	2.244979186	1.750976544	1.671606103	2.745917408	2.197892201	1.693123425	1.670513636	1.661339194	1.349743539	0.680367603	0.77207933	2.021189134	2.075588517	1.441541978	1.599557805	1.57686236	1.606312209	1.358486149	2.174919243	1.492344129	1.208074884	1.485166234	1.171897652	1.38082645	1.807253498	1.537117847	1.353894003	0.973807948	1.858711193	1.270994814	2.296452058	1.702460797	1.176903816	1.926162463	1.596944495	1.945971319	1.743861791	1.57887182	2.4511135	1.330305197
WRNIP1	12.27855308	11.0679637	14.83365137	9.078723688	12.08185426	11.72974184	12.03251707	9.247144457	12.16928549	13.86172311	9.916949087	12.70627595	12.14896865	15.42921171	10.10037624	10.23439255	10.90528135	11.36853665	8.592443422	11.17858819	12.02932478	11.01226387	13.78007785	11.60636003	12.31539483	12.81173819	11.95579185	11.22420082	10.59929077	11.56573735	10.53891139	8.98714686	10.7115839	12.21608352	9.013370424	10.4338337	12.71333547	10.86386114	10.60895628	12.82779174	11.41256181	9.727979333	10.11743432	10.22323303	13.00642638	12.68073196	10.62979423	11.11501893	10.31420584
BAP1	18.59233435	14.23720331	16.60435102	12.17551645	15.7719316	13.97968179	15.09366356	12.51273739	16.09325794	15.99892795	14.90306155	16.05099775	13.46615633	17.86473442	12.19467753	9.662028673	14.19695295	16.07652734	12.71831707	10.68838148	17.52806592	12.60614576	15.76814318	13.44470749	15.37033478	15.85960821	17.15475665	8.866439376	13.77823534	13.70544202	15.33760991	10.38081918	15.61272748	12.95088867	14.26696978	16.12091163	14.04144444	13.25574712	14.14609215	16.68258371	14.82782546	13.68143345	13.86411421	12.04772934	15.34685082	15.05665713	14.30338861	13.75075158	13.98207343
PARP1	15.47739799	13.18996812	14.15823714	11.66319983	11.92210953	12.06264185	14.46258941	14.57219686	14.14182631	16.38829747	13.03675092	13.92213217	11.66280244	15.39903454	14.40332936	9.19346739	15.61873032	15.35649558	11.63961372	14.0454514	13.39479674	8.814292483	14.16598884	15.98807201	14.76991478	16.51732148	14.46269418	9.468766747	12.66995199	13.79234504	14.44461794	9.535486442	14.59954901	10.16999151	14.35142068	14.35953908	14.29889206	12.89912195	13.98541793	13.89195792	16.04521741	12.56013546	9.521597713	12.96770267	12.86435831	14.10103417	13.15101016	16.15372486	11.81989807
SLX4	1.302581871	1.005271508	1.278638243	0.739525438	1.340747817	1.000693363	1.184161243	0.978281805	1.11393534	1.157693089	0.868156919	1.527505088	1.364406818	1.210305264	1.268723073	0.265080646	0.936713194	1.311374217	0.908392053	0.986527504	1.487826106	0.86414651	1.421748566	1.451145324	1.046168114	1.349995937	1.113410624	0.220388704	1.154038787	1.255394809	1.242988255	0.466960239	1.179236135	0.424073098	1.341349289	1.419429421	1.138106479	0.806506561	1.278714687	1.524696336	1.223620991	0.750621552	0.586394598	1.300285134	1.085957754	1.262760978	1.105317918	1.368364426	1.13432868
PPP2R2A	6.150532597	5.71124204	7.282685112	6.668726553	7.650822757	6.457261434	6.511681194	7.073401213	7.192798595	7.225075899	6.213757812	7.201504721	5.205642227	6.648288077	6.791464544	7.720378986	5.616059738	5.9312376	11.96778363	8.859861309	6.707994791	7.116296647	7.033675533	7.751645962	6.24313781	6.757425884	6.093915816	6.010026982	7.316760558	9.402646143	5.355693964	7.438387553	6.342839463	7.063831535	6.62833796	6.219906901	7.565539785	5.583467738	7.741786423	6.442447058	6.932015016	6.485906238	5.508972628	6.640912378	7.068806866	9.109602762	5.22236399	5.618791884	6.463306622
CCNB1	2.731293753	1.416674739	2.477472142	1.607741714	1.631477901	1.629302339	1.321121939	1.42223505	1.238744575	2.876279161	1.288328324	2.16855969	2.585447227	1.714571865	2.342130891	3.257336772	2.027653751	1.712755436	2.019794588	1.167162695	1.68448679	2.377111408	2.025043751	1.714551776	1.766750654	2.022427449	2.154789953	3.09416063	1.468277164	1.819403448	1.757707435	2.870960738	1.714882399	2.996119623	2.200634037	1.769104845	1.330551464	1.199879436	1.552486935	1.869449862	1.793240959	1.225782962	1.408314804	1.714446263	1.725543204	2.066455771	1.134870018	1.871815151	1.226085822
POLR2C	18.16841424	23.87937369	18.06036161	25.35373506	16.58312317	19.31764418	19.76300662	18.42064435	20.91025995	16.66628367	20.11840156	16.65329469	17.32477446	25.217287	23.23039752	37.23660097	21.79690667	18.35196434	15.61523474	16.70754123	19.90597338	23.16434978	18.04730583	19.5809776	25.00812268	16.34860943	20.45461853	29.45523276	17.70544312	19.91110029	19.59962012	27.46640608	16.31131696	27.66689553	19.41656881	18.23685434	23.95992852	24.17238746	18.47661586	20.55934397	20.00231081	20.83411328	29.85604598	16.16072909	20.23310222	18.43196824	18.49578087	21.91648827	20.3127812
EXO5	2.004268276	1.522517269	1.64382334	1.660305122	1.338917822	1.885092454	1.70141075	1.161715927	1.519188835	1.580086455	1.589394405	2.075197021	2.843212881	1.667554088	1.72753098	1.83695784	1.585971959	2.514298125	1.377325488	1.495106042	1.943971042	1.555509718	1.514580144	1.641818985	1.593750589	2.034021407	1.464851379	1.576026018	1.545170094	1.000452735	1.299641886	1.161409649	1.471561921	1.903912489	1.744929069	1.921638884	1.461009039	1.57252397	1.426147347	2.017289814	1.586565234	1.358492092	1.332198605	1.819776177	1.514052717	1.463750424	1.263530971	1.633982653	1.938106669
RHNO1	6.757983166	7.188737252	6.253644656	8.198700341	5.065460487	5.580259228	5.602262797	4.739325825	6.211417646	7.09698039	6.343852461	6.014522912	8.117211066	5.269703708	8.316177374	6.933647389	7.231307133	4.910698972	3.71337264	5.848548802	5.438943308	7.67798292	5.807430779	7.735207482	5.409951832	6.166403443	5.489662926	7.973992573	6.833611128	5.883694548	6.262464529	6.316179661	6.543810689	8.472351453	5.947090305	6.417518736	5.033972338	5.415524447	4.6442711	5.821314767	5.664706234	5.976574664	7.732846498	7.498197965	5.174621532	6.483652601	5.440534785	6.896637681	6.378267306
ZFYVE26	3.533583943	4.541294704	3.57036518	2.262738133	2.729424925	3.1069725	3.535854897	1.989431935	3.280742534	2.773685869	3.592828308	4.256709924	5.814750227	3.529426904	3.649123142	1.478959623	3.310398706	3.651551514	1.609010068	2.563190786	3.716384437	3.024588252	3.811727278	4.408554434	4.043083648	4.213153603	3.679552935	1.171904754	2.598833863	2.743196885	3.798494907	1.707618589	3.738124229	1.527561684	3.302157746	3.758887137	3.228887344	2.987435102	3.158982702	3.380973961	2.930751203	2.642410786	2.312880077	4.085683839	2.835901081	3.174212237	3.437560641	3.820188829	4.118601513
ERBB2	20.58724756	13.43095453	23.48684684	12.02278546	19.92001353	23.54185884	16.82394988	16.04288023	19.46078156	31.8959618	15.30701937	17.85266019	11.98742621	20.07614016	15.330361	7.148994634	17.99405734	18.9619077	9.44426796	11.05308555	18.32747259	10.78388399	21.28888213	13.40741302	16.77298854	24.76421852	19.73315421	10.6459568	15.59703165	20.05687184	16.35002349	9.140452117	17.52339661	9.907402131	12.26049234	15.6976225	15.55912293	16.52095953	10.9860725	18.36407529	17.86110824	17.96164763	13.34288565	16.71601796	27.7950421	18.75573414	13.66135647	14.24069917	18.40091399
PRMT6	5.137774771	3.573207647	5.275761353	4.466921232	4.122270678	5.455608117	3.635771808	2.43813001	4.577299504	6.292014941	5.492131065	5.174604185	4.26492568	5.888397624	5.242633173	8.602889797	4.986786194	4.407319739	3.363307014	2.982067872	5.342822588	5.05186033	4.705586785	4.950407521	2.693852899	6.191271286	6.321046674	7.391856422	3.040355898	3.110700466	4.447231619	5.565147897	5.318869529	7.668150089	5.305098247	4.225664909	3.90315441	2.904150012	4.130323388	4.768700387	6.758214027	2.351981226	6.874480658	4.080379137	3.796392932	5.665715672	3.806196534	5.124881053	3.907135859
UBE2V2	4.669669007	5.716407895	6.591316767	6.886754676	6.2921998	6.346294365	5.701102313	6.033555738	6.491230237	5.595231177	6.454694539	6.003355506	4.997593269	5.917010637	6.48508636	10.1229904	5.120166613	5.425435189	4.767940486	7.88731054	5.804683959	5.6518413	6.035891086	7.010316603	5.913646987	5.763441396	5.043502007	9.115203654	5.769128244	6.357520444	5.32164485	6.1706926	4.889945401	7.993393747	4.055325834	5.464627174	6.491785973	5.419054238	6.319985075	5.287583499	5.78654553	6.448106149	5.88785742	5.711824054	5.983170152	7.259155847	5.486947107	5.513564242	5.51071779
RNF169	1.927461526	2.199263641	2.413919656	1.816407195	1.805255844	1.537327348	2.983823863	4.397360772	2.538179619	2.724844342	3.041226378	2.238381767	1.793900221	1.813186889	2.140662812	1.075373007	1.743920933	3.099193824	2.884941505	2.714597896	1.809775129	0.978521832	2.944281814	2.246942071	1.817960318	3.28490128	2.569078353	0.845102699	1.758027599	2.522162185	2.345670459	1.054553911	2.437371376	0.985364107	2.082975321	2.066594833	1.771920432	1.856826575	1.967926048	1.812581615	3.102832552	1.739373131	1.009057518	2.073152687	2.402234677	2.225832246	2.240381989	1.515362774	2.673933852
TCEA1	10.56258252	12.14026602	11.6190069	14.08127158	13.23753302	12.61225127	13.53590508	9.947609408	13.3521	13.05371844	15.78072096	10.31385466	9.69823829	12.40501616	12.37019874	18.48156097	12.56388855	11.55317994	8.974971435	13.2587662	11.28090258	10.04554668	11.92759229	13.91271278	10.20507541	12.85982606	11.73813061	19.0289504	10.67932799	11.86202805	12.11474631	12.56948622	9.984412038	14.27690818	8.629467564	10.67577045	15.12188088	10.14582366	11.2170254	10.22767314	13.94333443	11.88347342	11.75065352	10.59062099	10.98131298	12.95881786	11.90641902	11.06980241	10.96903438
BUB1B	0.471801578	0.211862877	0.188780868	0.240792157	0.104426249	0.127128984	0.233508604	0.174905582	0.209889718	0.324856066	0.251881791	0.369944893	0.624660971	0.224651929	0.548305307	0.25738379	0.301987363	0.169270786	0.565074393	0.182893846	0.291228324	0.329138037	0.209252985	0.416630544	0.416423583	0.423038613	0.349881619	0.298182117	0.104888656	0.155654978	0.269963795	0.440901619	0.407180884	0.312673493	0.564372834	0.617422889	0.214294561	0.081471919	0.241973043	0.176514361	0.355841523	0.165218314	0.060924235	0.286543241	0.156885087	0.223842807	0.200026137	0.40575895	0.187687161
TP73	0.300582386	0.520811858	6.044545515	0.037744349	2.325162137	1.457644346	0.221513796	0.936285154	0.744006834	6.944551341	0.277840923	1.046703907	0.830822041	0.752904585	1.168714256	0.095076824	0.636783162	0.141254686	0.316450401	0.092564448	0.299826371	1.251486615	3.484892205	0.234890725	0.075508031	1.809886095	1.31673882	0.284547987	0.428765258	2.4312281	0.253464765	0.176996335	1.02219266	0.085403281	0.166010009	0.311582648	0.732015248	0.026960543	0.358423304	1.08830444	1.700374222	0.100599704	0.657883311	0.318113799	2.645250719	3.080442796	0.128372937	0.361316528	0.1200776
UBA52	77.84516531	83.60767593	67.57581873	97.58351293	65.48604679	70.43131798	62.09777923	68.88491073	68.89188354	85.86560521	60.83762842	66.54641927	85.20484223	81.35975932	70.62379381	102.1587312	74.9441306	59.63295738	64.13022	55.61407044	62.6306373	108.3788041	62.51981018	65.64355338	76.74143298	70.65680961	90.39956995	91.25630832	76.11551467	59.72369141	67.36231077	110.9782338	70.31600724	101.7976319	71.59353522	67.36478747	68.24921681	82.67706371	66.09147427	68.22674663	67.87482852	74.81042289	105.2269832	82.90002529	64.31520335	67.18837766	69.01787697	94.90010178	57.09188883
UBE2D3	23.73687222	24.3724339	25.90689695	31.99087383	27.24905958	26.2388302	24.76028854	38.68353607	25.1032103	24.58710219	25.89083958	25.59293757	23.29593819	23.92726115	25.22346954	44.74711051	24.54154199	24.45508124	39.87974063	35.52432242	24.40690421	33.63182235	25.1134475	30.10967944	23.01751999	27.50632977	25.93145392	36.80313604	29.14152493	29.09458011	25.35791484	30.33106011	23.63179283	36.8134477	27.15567445	22.91093906	25.09357666	23.50780826	36.48244076	22.09035926	25.33462157	28.06184545	29.38485563	26.13300351	22.21070634	26.37580746	24.22885229	23.17630761	24.08713162
POLE3	20.39569024	17.96137627	18.58467372	22.97123887	18.59082851	19.20624601	18.93159348	11.93734153	17.32346743	22.81594391	19.01685201	17.47124424	17.26221032	19.57877135	17.44971606	37.84195442	20.54607964	17.97617767	18.6207915	15.07151387	19.64818191	22.3694457	18.8063193	16.76306843	16.78669945	18.95806187	18.08355576	28.24948805	17.37171092	16.57767115	14.37442206	21.60531181	16.48387013	30.79688676	18.65939822	16.51624011	14.03293295	17.843633	19.28114163	18.42813354	19.75641975	15.51736497	18.89410813	18.33510414	18.19622577	20.51179811	15.06573062	19.21175984	16.11996301
RPS27A	104.4006015	119.3596288	102.221775	160.716387	97.53569936	126.0404149	84.39391866	89.80799768	96.34274232	122.0013166	93.69792159	104.7088596	81.6668766	115.2159373	96.42051347	280.7666757	96.18238486	91.55229745	85.34509233	109.9408077	100.4261022	148.4065903	90.7913897	109.1297821	101.1206295	109.7027844	147.9638517	272.0396338	99.00494821	88.95650341	85.70462122	153.5327463	82.6960447	192.9769616	74.90816245	93.85593278	101.9186964	94.39044986	121.530392	100.1182095	107.1974475	99.10947736	181.6527119	123.4320904	88.07366968	101.9801985	91.00525755	132.7713522	90.26246143
PARP2	3.488544826	3.778706533	4.169653848	2.527445121	3.716863543	3.484343465	3.342753197	2.282343019	3.444316112	4.941517587	3.317112139	4.568205257	3.511518369	4.115936269	2.616978264	2.799539724	2.732124221	3.997060249	2.100549729	3.303593636	4.349369886	2.753969121	4.027323419	3.718142799	3.659154	3.549691152	3.373600054	2.235451663	2.467691207	2.816783549	2.833461076	2.290551107	2.445726163	2.234487153	2.196630601	4.183160662	4.200049181	2.819294378	3.387116238	4.375562021	2.86196665	2.159332373	2.207532797	2.676729455	3.583909371	3.753490203	3.086660424	3.305364853	3.910564638
[truncated: 215 more columns]
